# Supplementary material for: Di-tert-butyl N,N′-(octa­hydro­penta­lene-2,5-di­yl)dicarbamate
Source: Acta Crystallogr Sect E Struct Rep Online. 2008 May 24;64(Pt 6):o1149. doi: 10.1107/S1600536808014876 (PMC2961559; doi:10.1107/S1600536808014876)
Supplement: Supplementary file 1 [file e-64-o1149-sup1.cif]

##############################################################################
###                                                                        ###
###        Electronic paper (Acta Crystallographica Section E)             ###
###                                                                        ###
##############################################################################
#                                                                            #
# This CIF contains the data in a paper accepted for publication in Acta     #
# Crystallographica Section E. It conforms to the requirements of Notes      #
# for Authors for Section E, and has been peer reviewed under the auspices   #
# of the IUCr Commission on Journals.                                        #
#                                                                            #
# Full details of the Crystallographic Information File format               #
# are given in the paper "The Crystallographic Information File (CIF):       #
# a New Standard Archive File for Crystallography" by S. R. Hall, F. H.      #
# Allen and I. D. Brown [Acta Cryst. (1991), A47, 655-685].                  #
#                                                                            #
# The current version of the core CIF dictionary is obtainable from          #
# ftp://ftp.iucr.org/pub/cif_core.dic. The current version number is 2.4.    #
#                                                                            #
# Software is freely available for graphical display of the structure(s) in  #
# this CIF.  For information consult the CIF home page http://www.iucr.org/  #
# cif/home.html                                                              #
#                                                                            #
# This file may be used for bona fide research purposes within the           #
# scientific community so long as proper attribution is given to the journal # 
# article from which it was obtained.                                        #
#                                                                            #
##############################################################################
                                             
data_I
_audit_creation_method     SHELXL-97
_chemical_name_systematic
;
Di-<i>tert</i>-butyl N,N'-(octahydropentalene-2,5-diyl)dicarbamate
;
_chemical_name_common     ?
_chemical_formula_moiety     'C18 H32 N2 O4'
_chemical_formula_sum     'C18 H32 N2 O4'
_chemical_formula_iupac     'C18 H32 N2 O4'
_chemical_formula_weight     340.46
_chemical_melting_point     ?
_symmetry_cell_setting     'Monoclinic'
_symmetry_space_group_name_H-M     'P 2/c'
_symmetry_space_group_name_Hall     '-P 2yc'
loop_
    _symmetry_equiv_pos_as_xyz
    'x, y, z'
    '-x, y, -z+1/2'
    '-x, -y, -z'
    'x, -y, z-1/2'
_cell_length_a     33.161(17)
_cell_length_b     6.060(3)
_cell_length_c     9.926(5)
_cell_angle_alpha     90.00
_cell_angle_beta     95.594(9)
_cell_angle_gamma     90.00
_cell_volume     1985.2(18)
_cell_formula_units_Z     4
_cell_measurement_reflns_used     3113
_cell_measurement_theta_min     2.47
_cell_measurement_theta_max     25.36
_cell_measurement_temperature     297(2)
_exptl_crystal_description     'needle'
_exptl_crystal_colour     'colourless'
_exptl_crystal_size_max     0.64
_exptl_crystal_size_mid     0.13
_exptl_crystal_size_min     0.08
_exptl_crystal_density_diffrn     1.139
_exptl_crystal_density_meas     ?
_exptl_crystal_density_method     'not measured'
_exptl_crystal_F_000     744
_exptl_absorpt_coefficient_mu     0.080
_exptl_absorpt_correction_type     'multi-scan'
_exptl_absorpt_process_details     '(SADABS; Bruker, 2003)'
_exptl_absorpt_correction_T_min     0.9507
_exptl_absorpt_correction_T_max     0.9936
_exptl_special_details
;
;
_diffrn_ambient_temperature     297(2)
_diffrn_radiation_type     MoK\a
_diffrn_radiation_wavelength     0.71073
_diffrn_radiation_source     'fine-focus sealed tube'
_diffrn_radiation_monochromator     graphite
_diffrn_measurement_device_type     'Bruker SMART APEX'
_diffrn_measurement_method     '\f and \w'
_diffrn_detector_area_resol_mean     ?
_diffrn_reflns_number     9395
_diffrn_reflns_av_R_equivalents     0.0259
_diffrn_reflns_av_sigmaI/netI     0.0293
_diffrn_reflns_theta_min     1.23
_diffrn_reflns_theta_max     25.00
_diffrn_reflns_theta_full     25.00
_diffrn_measured_fraction_theta_max     0.996
_diffrn_measured_fraction_theta_full     0.996
_diffrn_reflns_limit_h_min     -39
_diffrn_reflns_limit_h_max     29
_diffrn_reflns_limit_k_min     -7
_diffrn_reflns_limit_k_max     7
_diffrn_reflns_limit_l_min     -10
_diffrn_reflns_limit_l_max     11
_diffrn_standards_number     ?
_diffrn_standards_interval_count     ?
_diffrn_standards_interval_time     ?
_diffrn_standards_decay_%     ?
_refine_special_details
;
Refinement of <i>F</i>^2^ against ALL reflections. The weighted <i>R</i>-factor
<i>wR</i> and goodness of fit <i>S</i> are based on <i>F</i>^2^, conventional
<i>R</i>-factors <i>R</i> are based on <i>F</i>, with <i>F</i> set to zero for
negative <i>F</i>^2^. The threshold expression of <i>F</i>^2^ >
\s(<i>F</i>^2^) is used only for calculating <i>R</i>-factors(gt) <i>etc</i>.
and is not relevant to the choice of reflections for refinement.
<i>R</i>-factors based on <i>F</i>^2^ are statistically about twice as large
as those based on <i>F</i>, and <i>R</i>- factors based on ALL data will be
even larger.
;
_reflns_number_total     3479
_reflns_number_gt     2863
_reflns_threshold_expression     I>2\s(I)
_refine_ls_structure_factor_coef     Fsqd
_refine_ls_matrix_type     full
_refine_ls_R_factor_all     0.0679
_refine_ls_R_factor_gt     0.0559
_refine_ls_wR_factor_gt     0.1264
_refine_ls_wR_factor_ref     0.1331
_refine_ls_goodness_of_fit_ref     1.080
_refine_ls_restrained_S_all     1.080
_refine_ls_number_reflns     3479
_refine_ls_number_parameters     271
_refine_ls_number_restraints     0
_refine_ls_hydrogen_treatment     mixed
_refine_ls_weighting_scheme     calc
_refine_ls_weighting_details
          'calc w=1/[\s^2^(Fo^2^)+(0.0452P)^2^+0.984P] where P=(Fo^2^+2Fc^2^)/3'
_atom_sites_solution_hydrogens     'geom, difmap for bicyclo unit'
_atom_sites_solution_primary     direct
_atom_sites_solution_secondary     difmap
_refine_ls_shift/su_max     0.000
_refine_ls_shift/su_mean     0.000
_refine_diff_density_max     0.165
_refine_diff_density_min     -0.136
_refine_ls_extinction_method     none
_refine_ls_extinction_coef     ?
_refine_ls_abs_structure_details     ?
loop_
    _atom_type_symbol
    _atom_type_description
    _atom_type_scat_dispersion_real
    _atom_type_scat_dispersion_imag
    _atom_type_scat_source
    'C' 'C' 0.0033 0.0016
                         'International Tables Vol C Tables 4.2.6.8 and 6.1.1.4'
    'H' 'H' 0.0000 0.0000
                         'International Tables Vol C Tables 4.2.6.8 and 6.1.1.4'
    'N' 'N' 0.0061 0.0033
                         'International Tables Vol C Tables 4.2.6.8 and 6.1.1.4'
    'O' 'O' 0.0106 0.0060
                         'International Tables Vol C Tables 4.2.6.8 and 6.1.1.4'
_computing_data_collection     'SMART (Bruker, 2003)'
_computing_cell_refinement     'SAINT (Bruker, 2003)'
_computing_data_reduction     'SAINT (Bruker, 2003)'
_computing_structure_solution     'SHELXS97 (Sheldrick, 2008)'
_computing_structure_refinement     'SHELXL97 (Sheldrick, 2008)'
_computing_molecular_graphics     'ORTEP-3 (Farrugia, 1997)'
_computing_publication_material     'SHELXTL (Sheldrick, 2008)'
loop_
    _atom_site_type_symbol
    _atom_site_label
    _atom_site_fract_x
    _atom_site_fract_y
    _atom_site_fract_z
    _atom_site_U_iso_or_equiv
    _atom_site_adp_type
    _atom_site_calc_flag
    _atom_site_refinement_flags
    _atom_site_occupancy
    _atom_site_disorder_assembly
    _atom_site_disorder_group
    O O1 0.14804(5) 1.1114(3) 0.46136(15) 0.0640(5) Uani d . 1 . .
    O O2 0.10387(4) 1.1306(3) 0.62262(15) 0.0567(4) Uani d . 1 . .
    O O3 0.35645(5) 0.4521(3) 0.36953(14) 0.0614(5) Uani d . 1 . .
    O O4 0.39622(4) 0.3724(3) 0.56279(14) 0.0559(4) Uani d . 1 . .
    N N1 0.16176(5) 0.9541(3) 0.66747(17) 0.0496(5) Uani d . 1 . .
    H H1 0.1525 0.9274 0.7438 0.060 Uiso calc R 1 . .
    N N2 0.34243(5) 0.5850(3) 0.57189(16) 0.0460(5) Uani d . 1 . .
    H H2 0.3496 0.5892 0.6575 0.055 Uiso calc R 1 . .
    C C1 0.20180(6) 0.8722(4) 0.6444(2) 0.0421(5) Uani d . 1 . .
    C C2 0.23645(7) 0.9724(4) 0.7371(3) 0.0526(6) Uani d . 1 . .
    C C3 0.27303(6) 0.8282(3) 0.7141(2) 0.0395(5) Uani d . 1 . .
    C C4 0.25453(6) 0.6036(3) 0.6631(2) 0.0396(5) Uani d . 1 . .
    C C5 0.20867(7) 0.6266(4) 0.6674(3) 0.0485(5) Uani d . 1 . .
    C C6 0.29869(7) 0.9084(4) 0.6030(2) 0.0471(5) Uani d . 1 . .
    C C7 0.30653(6) 0.7070(4) 0.5165(2) 0.0439(5) Uani d . 1 . .
    C C8 0.26760(7) 0.5747(4) 0.5201(2) 0.0437(5) Uani d . 1 . .
    C C9 0.13895(6) 1.0694(4) 0.5737(2) 0.0450(5) Uani d . 1 . .
    C C10 0.07445(7) 1.2714(4) 0.5428(2) 0.0522(6) Uani d . 1 . .
    C C11 0.05791(8) 1.1566(5) 0.4146(3) 0.0763(8) Uani d . 1 . .
    H H11A 0.0788 1.1449 0.3545 0.114 Uiso calc R 1 . .
    H H11B 0.0356 1.2399 0.3716 0.114 Uiso calc R 1 . .
    H H11C 0.0487 1.0116 0.4360 0.114 Uiso calc R 1 . .
    C C12 0.04103(8) 1.2937(6) 0.6378(3) 0.0875(10) Uani d . 1 . .
    H H12A 0.0302 1.1505 0.6547 0.131 Uiso calc R 1 . .
    H H12B 0.0198 1.3864 0.5965 0.131 Uiso calc R 1 . .
    H H12C 0.0521 1.3582 0.7218 0.131 Uiso calc R 1 . .
    C C13 0.09321(10) 1.4901(5) 0.5166(4) 0.0927(10) Uani d . 1 . .
    H H13A 0.1068 1.5463 0.5994 0.139 Uiso calc R 1 . .
    H H13B 0.0725 1.5917 0.4825 0.139 Uiso calc R 1 . .
    H H13C 0.1124 1.4724 0.4511 0.139 Uiso calc R 1 . .
    C C14 0.36414(6) 0.4672(4) 0.4910(2) 0.0415(5) Uani d . 1 . .
    C C15 0.42463(7) 0.2332(4) 0.4955(2) 0.0554(6) Uani d . 1 . .
    C C16 0.45595(10) 0.1763(7) 0.6134(3) 0.1111(14) Uani d . 1 . .
    H H16A 0.4667 0.3098 0.6547 0.167 Uiso calc R 1 . .
    H H16B 0.4775 0.0925 0.5806 0.167 Uiso calc R 1 . .
    H H16C 0.4433 0.0908 0.6791 0.167 Uiso calc R 1 . .
    C C17 0.40278(10) 0.0335(5) 0.4356(4) 0.0995(12) Uani d . 1 . .
    H H17A 0.3882 -0.0360 0.5030 0.149 Uiso calc R 1 . .
    H H17B 0.4221 -0.0686 0.4051 0.149 Uiso calc R 1 . .
    H H17C 0.3841 0.0775 0.3604 0.149 Uiso calc R 1 . .
    C C18 0.44483(8) 0.3633(5) 0.3914(3) 0.0732(8) Uani d . 1 . .
    H H18A 0.4255 0.3942 0.3153 0.110 Uiso calc R 1 . .
    H H18B 0.4668 0.2790 0.3618 0.110 Uiso calc R 1 . .
    H H18C 0.4550 0.4994 0.4306 0.110 Uiso calc R 1 . .
    H H3 0.2897(6) 0.808(3) 0.798(2) 0.043(6) Uiso d . 1 . .
    H H4 0.2652(6) 0.486(4) 0.720(2) 0.050(6) Uiso d . 1 . .
    H H7 0.3117(6) 0.747(3) 0.422(2) 0.047(6) Uiso d . 1 . .
    H H1A 0.2045(6) 0.908(3) 0.555(2) 0.045(6) Uiso d . 1 . .
    H H2A 0.2412(8) 1.128(5) 0.717(3) 0.074(8) Uiso d . 1 . .
    H H5A 0.1936(8) 0.540(5) 0.598(3) 0.080(9) Uiso d . 1 . .
    H H6A 0.3249(8) 0.982(4) 0.643(3) 0.070(7) Uiso d . 1 . .
    H H8A 0.2709(6) 0.416(4) 0.495(2) 0.044(6) Uiso d . 1 . .
    H H2B 0.2287(8) 0.959(4) 0.836(3) 0.073(8) Uiso d . 1 . .
    H H5B 0.2002(7) 0.592(4) 0.758(2) 0.052(6) Uiso d . 1 . .
    H H6B 0.2824(7) 1.009(4) 0.544(2) 0.058(7) Uiso d . 1 . .
    H H8B 0.2473(6) 0.636(3) 0.456(2) 0.038(5) Uiso d . 1 . .
loop_
    _atom_site_aniso_label
    _atom_site_aniso_U_11
    _atom_site_aniso_U_22
    _atom_site_aniso_U_33
    _atom_site_aniso_U_12
    _atom_site_aniso_U_13
    _atom_site_aniso_U_23
    O1 0.0590(10) 0.0951(14) 0.0394(9) 0.0194(9) 0.0125(7) 0.0133(9)
    O2 0.0453(9) 0.0790(12) 0.0467(9) 0.0222(8) 0.0095(7) 0.0101(8)
    O3 0.0549(10) 0.0956(13) 0.0333(9) 0.0147(9) 0.0019(7) -0.0137(8)
    O4 0.0495(9) 0.0773(11) 0.0413(8) 0.0235(8) 0.0055(7) -0.0050(8)
    N1 0.0437(10) 0.0693(13) 0.0377(9) 0.0157(9) 0.0131(8) 0.0096(9)
    N2 0.0442(10) 0.0644(12) 0.0296(8) 0.0127(9) 0.0051(7) -0.0014(8)
    C1 0.0410(11) 0.0513(13) 0.0353(11) 0.0063(10) 0.0095(9) 0.0038(10)
    C2 0.0498(13) 0.0465(14) 0.0628(15) -0.0001(11) 0.0122(11) -0.0151(12)
    C3 0.0394(11) 0.0432(12) 0.0356(11) -0.0004(9) 0.0022(9) -0.0018(9)
    C4 0.0439(12) 0.0335(11) 0.0415(11) 0.0030(9) 0.0049(9) 0.0040(9)
    C5 0.0428(12) 0.0478(13) 0.0559(14) -0.0051(10) 0.0092(11) -0.0022(11)
    C6 0.0429(12) 0.0424(12) 0.0569(14) 0.0003(10) 0.0093(10) 0.0061(11)
    C7 0.0412(11) 0.0570(14) 0.0341(11) 0.0087(10) 0.0072(9) 0.0072(10)
    C8 0.0448(12) 0.0450(13) 0.0406(12) 0.0084(10) 0.0001(9) -0.0078(10)
    C9 0.0416(12) 0.0544(13) 0.0395(12) 0.0069(10) 0.0058(9) -0.0011(10)
    C10 0.0436(12) 0.0594(14) 0.0523(13) 0.0136(11) -0.0024(10) 0.0019(11)
    C11 0.0626(16) 0.089(2) 0.0735(18) 0.0099(15) -0.0139(14) -0.0117(16)
    C12 0.0612(17) 0.122(3) 0.0797(19) 0.0425(18) 0.0100(14) 0.0030(19)
    C13 0.079(2) 0.0664(19) 0.128(3) 0.0028(16) -0.0131(19) 0.0090(19)
    C14 0.0361(11) 0.0540(13) 0.0348(11) 0.0010(10) 0.0044(8) -0.0033(9)
    C15 0.0534(14) 0.0604(15) 0.0551(13) 0.0157(12) 0.0195(11) 0.0013(12)
    C16 0.096(2) 0.159(4) 0.081(2) 0.084(2) 0.0219(18) 0.025(2)
    C17 0.104(2) 0.0595(18) 0.145(3) -0.0050(17) 0.063(2) -0.018(2)
    C18 0.0549(15) 0.0820(19) 0.0867(19) 0.0037(14) 0.0270(14) 0.0087(16)
_geom_special_details
;
All e.s.d.'s (except the e.s.d. in the dihedral angle between two l.s. planes)
are estimated using the full covariance matrix. The cell e.s.d.'s are taken
into account individually in the estimation of e.s.d.'s in distances, angles
and torsion angles; correlations between e.s.d.'s in cell parameters are only
used when they are defined by crystal symmetry. An approximate (isotropic)
treatment of cell e.s.d.'s is used for estimating e.s.d.'s involving l.s.
planes.
;
loop_
    _geom_bond_atom_site_label_1
    _geom_bond_atom_site_label_2
    _geom_bond_site_symmetry_2
    _geom_bond_distance
    _geom_bond_publ_flag
    O1 C9 . 1.210(3) ?
    O2 C9 . 1.355(2) ?
    O2 C10 . 1.469(3) ?
    O3 C14 . 1.211(2) ?
    O4 C14 . 1.350(2) ?
    O4 C15 . 1.472(3) ?
    N1 C9 . 1.337(3) ?
    N1 C1 . 1.456(3) ?
    N1 H1 . 0.8600 ?
    N2 C14 . 1.336(3) ?
    N2 C7 . 1.462(3) ?
    N2 H2 . 0.8600 ?
    C1 C5 . 1.520(3) ?
    C1 C2 . 1.526(3) ?
    C1 H1A . 0.92(2) ?
    C2 C3 . 1.530(3) ?
    C2 H2A . 0.98(3) ?
    C2 H2B . 1.04(3) ?
    C3 C6 . 1.536(3) ?
    C3 C4 . 1.557(3) ?
    C3 H3 . 0.96(2) ?
    C4 C5 . 1.532(3) ?
    C4 C8 . 1.534(3) ?
    C4 H4 . 0.96(2) ?
    C5 H5A . 0.96(3) ?
    C5 H5B . 0.99(2) ?
    C6 C7 . 1.529(3) ?
    C6 H6A . 1.02(3) ?
    C6 H6B . 0.97(2) ?
    C7 C8 . 1.523(3) ?
    C7 H7 . 1.00(2) ?
    C8 H8A . 1.00(2) ?
    C8 H8B . 0.95(2) ?
    C10 C13 . 1.497(4) ?
    C10 C11 . 1.506(3) ?
    C10 C12 . 1.530(3) ?
    C11 H11A . 0.9600 ?
    C11 H11B . 0.9600 ?
    C11 H11C . 0.9600 ?
    C12 H12A . 0.9600 ?
    C12 H12B . 0.9600 ?
    C12 H12C . 0.9600 ?
    C13 H13A . 0.9600 ?
    C13 H13B . 0.9600 ?
    C13 H13C . 0.9600 ?
    C15 C17 . 1.503(4) ?
    C15 C18 . 1.508(3) ?
    C15 C16 . 1.527(4) ?
    C16 H16A . 0.9600 ?
    C16 H16B . 0.9600 ?
    C16 H16C . 0.9600 ?
    C17 H17A . 0.9600 ?
    C17 H17B . 0.9600 ?
    C17 H17C . 0.9600 ?
    C18 H18A . 0.9600 ?
    C18 H18B . 0.9600 ?
    C18 H18C . 0.9600 ?
loop_
    _geom_angle_atom_site_label_1
    _geom_angle_atom_site_label_2
    _geom_angle_atom_site_label_3
    _geom_angle_site_symmetry_1
    _geom_angle_site_symmetry_3
    _geom_angle
    _geom_angle_publ_flag
    C9 O2 C10 . . 120.93(17) ?
    C14 O4 C15 . . 120.70(16) ?
    C9 N1 C1 . . 122.09(17) ?
    C9 N1 H1 . . 119.0 ?
    C1 N1 H1 . . 119.0 ?
    C14 N2 C7 . . 120.73(17) ?
    C14 N2 H2 . . 119.6 ?
    C7 N2 H2 . . 119.6 ?
    N1 C1 C5 . . 115.83(18) ?
    N1 C1 C2 . . 114.47(18) ?
    C5 C1 C2 . . 101.90(19) ?
    N1 C1 H1A . . 104.2(13) ?
    C5 C1 H1A . . 110.1(13) ?
    C2 C1 H1A . . 110.4(13) ?
    C1 C2 C3 . . 104.11(18) ?
    C1 C2 H2A . . 112.7(16) ?
    C3 C2 H2A . . 111.8(16) ?
    C1 C2 H2B . . 107.3(14) ?
    C3 C2 H2B . . 111.8(14) ?
    H2A C2 H2B . . 109(2) ?
    C2 C3 C6 . . 115.44(19) ?
    C2 C3 C4 . . 104.78(17) ?
    C6 C3 C4 . . 105.77(17) ?
    C2 C3 H3 . . 110.0(12) ?
    C6 C3 H3 . . 110.2(12) ?
    C4 C3 H3 . . 110.3(13) ?
    C5 C4 C8 . . 113.99(19) ?
    C5 C4 C3 . . 105.79(17) ?
    C8 C4 C3 . . 105.21(17) ?
    C5 C4 H4 . . 111.3(13) ?
    C8 C4 H4 . . 109.9(13) ?
    C3 C4 H4 . . 110.4(13) ?
    C1 C5 C4 . . 102.69(17) ?
    C1 C5 H5A . . 111.6(17) ?
    C4 C5 H5A . . 112.2(16) ?
    C1 C5 H5B . . 106.9(13) ?
    C4 C5 H5B . . 112.0(13) ?
    H5A C5 H5B . . 111(2) ?
    C7 C6 C3 . . 106.68(18) ?
    C7 C6 H6A . . 112.4(14) ?
    C3 C6 H6A . . 111.9(14) ?
    C7 C6 H6B . . 105.8(14) ?
    C3 C6 H6B . . 108.6(14) ?
    H6A C6 H6B . . 111(2) ?
    N2 C7 C8 . . 112.69(19) ?
    N2 C7 C6 . . 111.67(18) ?
    C8 C7 C6 . . 102.47(17) ?
    N2 C7 H7 . . 105.5(12) ?
    C8 C7 H7 . . 111.8(12) ?
    C6 C7 H7 . . 112.9(12) ?
    C7 C8 C4 . . 106.16(17) ?
    C7 C8 H8A . . 112.7(12) ?
    C4 C8 H8A . . 112.7(12) ?
    C7 C8 H8B . . 109.0(12) ?
    C4 C8 H8B . . 109.2(12) ?
    H8A C8 H8B . . 107.1(17) ?
    O1 C9 N1 . . 125.17(19) ?
    O1 C9 O2 . . 124.89(19) ?
    N1 C9 O2 . . 109.93(18) ?
    O2 C10 C13 . . 110.0(2) ?
    O2 C10 C11 . . 110.8(2) ?
    C13 C10 C11 . . 112.7(2) ?
    O2 C10 C12 . . 101.63(18) ?
    C13 C10 C12 . . 111.5(2) ?
    C11 C10 C12 . . 109.6(2) ?
    C10 C11 H11A . . 109.5 ?
    C10 C11 H11B . . 109.5 ?
    H11A C11 H11B . . 109.5 ?
    C10 C11 H11C . . 109.5 ?
    H11A C11 H11C . . 109.5 ?
    H11B C11 H11C . . 109.5 ?
    C10 C12 H12A . . 109.5 ?
    C10 C12 H12B . . 109.5 ?
    H12A C12 H12B . . 109.5 ?
    C10 C12 H12C . . 109.5 ?
    H12A C12 H12C . . 109.5 ?
    H12B C12 H12C . . 109.5 ?
    C10 C13 H13A . . 109.5 ?
    C10 C13 H13B . . 109.5 ?
    H13A C13 H13B . . 109.5 ?
    C10 C13 H13C . . 109.5 ?
    H13A C13 H13C . . 109.5 ?
    H13B C13 H13C . . 109.5 ?
    O3 C14 N2 . . 124.39(19) ?
    O3 C14 O4 . . 124.89(19) ?
    N2 C14 O4 . . 110.70(17) ?
    O4 C15 C17 . . 109.6(2) ?
    O4 C15 C18 . . 111.0(2) ?
    C17 C15 C18 . . 112.3(2) ?
    O4 C15 C16 . . 101.48(19) ?
    C17 C15 C16 . . 112.8(3) ?
    C18 C15 C16 . . 109.2(2) ?
    C15 C16 H16A . . 109.5 ?
    C15 C16 H16B . . 109.5 ?
    H16A C16 H16B . . 109.5 ?
    C15 C16 H16C . . 109.5 ?
    H16A C16 H16C . . 109.5 ?
    H16B C16 H16C . . 109.5 ?
    C15 C17 H17A . . 109.5 ?
    C15 C17 H17B . . 109.5 ?
    H17A C17 H17B . . 109.5 ?
    C15 C17 H17C . . 109.5 ?
    H17A C17 H17C . . 109.5 ?
    H17B C17 H17C . . 109.5 ?
    C15 C18 H18A . . 109.5 ?
    C15 C18 H18B . . 109.5 ?
    H18A C18 H18B . . 109.5 ?
    C15 C18 H18C . . 109.5 ?
    H18A C18 H18C . . 109.5 ?
    H18B C18 H18C . . 109.5 ?
loop_
    _geom_torsion_atom_site_label_1
    _geom_torsion_atom_site_label_2
    _geom_torsion_atom_site_label_3
    _geom_torsion_atom_site_label_4
    _geom_torsion_site_symmetry_1
    _geom_torsion_site_symmetry_2
    _geom_torsion_site_symmetry_3
    _geom_torsion_site_symmetry_4
    _geom_torsion
    _geom_torsion_publ_flag
    C9 N1 C1 C5 . . . . -126.3(2) ?
    C9 N1 C1 C2 . . . . 115.6(2) ?
    N1 C1 C2 C3 . . . . 168.58(18) ?
    C5 C1 C2 C3 . . . . 42.8(2) ?
    C1 C2 C3 C6 . . . . 91.7(2) ?
    C1 C2 C3 C4 . . . . -24.2(2) ?
    C2 C3 C4 C5 . . . . -3.1(2) ?
    C6 C3 C4 C5 . . . . -125.53(19) ?
    C2 C3 C4 C8 . . . . 117.87(19) ?
    C6 C3 C4 C8 . . . . -4.6(2) ?
    N1 C1 C5 C4 . . . . -169.18(18) ?
    C2 C1 C5 C4 . . . . -44.3(2) ?
    C8 C4 C5 C1 . . . . -85.8(2) ?
    C3 C4 C5 C1 . . . . 29.3(2) ?
    C2 C3 C6 C7 . . . . -133.66(19) ?
    C4 C3 C6 C7 . . . . -18.3(2) ?
    C14 N2 C7 C8 . . . . 93.1(2) ?
    C14 N2 C7 C6 . . . . -152.15(19) ?
    C3 C6 C7 N2 . . . . -86.9(2) ?
    C3 C6 C7 C8 . . . . 34.0(2) ?
    N2 C7 C8 C4 . . . . 83.2(2) ?
    C6 C7 C8 C4 . . . . -36.9(2) ?
    C5 C4 C8 C7 . . . . 141.38(19) ?
    C3 C4 C8 C7 . . . . 25.9(2) ?
    C1 N1 C9 O1 . . . . 2.5(4) ?
    C1 N1 C9 O2 . . . . -178.18(19) ?
    C10 O2 C9 O1 . . . . -4.6(4) ?
    C10 O2 C9 N1 . . . . 176.08(19) ?
    C9 O2 C10 C13 . . . . -61.7(3) ?
    C9 O2 C10 C11 . . . . 63.6(3) ?
    C9 O2 C10 C12 . . . . 180.0(2) ?
    C7 N2 C14 O3 . . . . 0.3(3) ?
    C7 N2 C14 O4 . . . . 178.76(18) ?
    C15 O4 C14 O3 . . . . -1.7(3) ?
    C15 O4 C14 N2 . . . . 179.80(19) ?
    C14 O4 C15 C17 . . . . -63.5(3) ?
    C14 O4 C15 C18 . . . . 61.1(3) ?
    C14 O4 C15 C16 . . . . 177.1(2) ?
loop_
    _geom_hbond_atom_site_label_D
    _geom_hbond_atom_site_label_H
    _geom_hbond_atom_site_label_A
    _geom_hbond_site_symmetry_A
    _geom_hbond_distance_DH
    _geom_hbond_distance_HA
    _geom_hbond_distance_DA
    _geom_hbond_angle_DHA
    N2 H2 O3 4_566 0.86 2.11 2.954(3) 167.0
    N1 H1 O1 4_576 0.86 2.19 3.022(3) 162.2
data_global
_journal_date_recd_electronic     2008-05-08
_journal_date_accepted     2008-05-16
_journal_name_full     'Acta Crystallographica, Section E'
_journal_year     2008
_journal_volume     64
_journal_issue      6
_journal_page_first     o1149
_journal_page_last     o1149
_journal_paper_category     QO
_journal_coeditor_code     WK2086
_publ_contact_author_name     'Rajesh G. Gonnade'
_publ_contact_author_address
;
Center for Materials Characterization
National Chemical laboratory
Pashan Road
Pune 411 008, India
;
_publ_contact_author_email     'rg.gonnade@ncl.res.in'
_publ_contact_author_fax     '091 20 25902642'
_publ_contact_author_phone     '091 20 25902252'
_publ_section_title
;
Di-<i>tert</i>-butyl
<i>N</i>,<i>N</i>'-(octahydropentalene-2,5-diyl)dicarbamate
;
loop_
    _publ_author_name
    _publ_author_footnote
    _publ_author_address
    'Kendhale, Amol M.' .
;
Division of Organic Chemistry
National Chemical Laboratory
Pashan Road
Pune 411 008
India
;
    'Gonnade, Rajesh G.' .
;
Center for Materials Characterization
National Chemical Laboratory
Pashan Road
Pune 411 008
India
;
    'Sanjayan, Gangadhar J.' .
;
Division of Organic Chemistry
National Chemical Laboratory
Pashan Road
Pune 411 008
India
;
_publ_section_synopsis     .
