# Supplementary material for: Di-tert-butyl N,N′-(octa­hydro­penta­lene-2,5-di­yl)dicarbamate
Source: Acta Crystallogr Sect E Struct Rep Online. 2008 May 24;64(Pt 6):o1149. doi: 10.1107/S1600536808014876 (PMC2961559; doi:10.1107/S1600536808014876)
Supplement: Supplementary file 2 [file e-64-o1149-Isup2.hkl]

# 
# h,k,l, Fc-squared, Fo-squared, sigma(Fo-squared) and status flag 
# 
data_I
_shelx_title ' AMOL_BBOC in P2/c' 
_shelx_refln_list_code          4 
_shelx_F_calc_maximum      168.74 
_exptl_crystal_F_000       744.00 
_reflns_d_resolution_high  0.8410 
 
loop_ 
 _symmetry_equiv_pos_as_xyz 
 'x, y, z' 
 '-x, y, -z+1/2' 
 '-x, -y, -z' 
 'x, -y, z-1/2' 
 
_cell_length_a    33.1607 
_cell_length_b     6.0604 
_cell_length_c     9.9256 
_cell_angle_alpha  90.000 
_cell_angle_beta   95.594 
_cell_angle_gamma  90.000 
 
_shelx_F_squared_multiplier     1.000 
 
loop_ 
 _refln_index_h 
 _refln_index_k 
 _refln_index_l 
 _refln_F_squared_calc 
 _refln_F_squared_meas 
 _refln_F_squared_sigma 
 _refln_observed_status 
   2   0   0     5779.74     5706.78    121.38 o 
   3   0   0      451.24      401.42      9.14 o 
   4   0   0     4552.90     4884.31     98.57 o 
   5   0   0      138.22      111.45      2.69 o 
   6   0   0     8745.12     8459.33    346.78 o 
   7   0   0       92.45      103.04      5.87 o 
   8   0   0      348.93      363.68      6.96 o 
   9   0   0      474.45      415.22     15.93 o 
  10   0   0     3626.99     3567.63    243.67 o 
  11   0   0      477.01      472.64      9.09 o 
  12   0   0      296.50      273.60      7.19 o 
  13   0   0        5.47       10.03      1.37 o 
  14   0   0      655.47      609.08     11.62 o 
  15   0   0       25.22       41.54      2.36 o 
  16   0   0     1981.77     1995.24     32.04 o 
  17   0   0      467.85      454.03      9.78 o 
  18   0   0      273.73      293.15      7.39 o 
  19   0   0      470.24      527.78     15.98 o 
  20   0   0     4951.92     4978.46    131.24 o 
  21   0   0      383.92      452.42     10.37 o 
  22   0   0       29.55       54.34     10.75 o 
  23   0   0       12.37       18.09      4.79 o 
  24   0   0      597.75      576.50     12.84 o 
  25   0   0       41.74       60.61      3.71 o 
  26   0   0       57.39       72.08      4.07 o 
  27   0   0       31.09       37.87      3.45 o 
  28   0   0        1.91        8.34      3.31 o 
  29   0   0      134.86      124.48      9.14 o 
  30   0   0      467.12      463.39     19.27 o 
  31   0   0       70.23       98.06      8.40 o 
  32   0   0      372.72      329.15     16.08 o 
  33   0   0       73.57       78.08      7.30 o 
  34   0   0       53.52       55.09      7.62 o 
  35   0   0       12.28       12.06      3.60 o 
  36   0   0        1.42        4.53      2.89 o 
  37   0   0       11.57       18.37      4.79 o 
  38   0   0       30.49       39.55      7.06 o 
  39   0   0        0.59        1.43      2.95 o 
   0   1   0       22.46       17.67      1.39 o 
   1   1   0     5380.20     5495.06     52.69 o 
   2   1   0       67.72       61.45      1.54 o 
   3   1   0    13561.32    15212.34    164.46 o 
   4   1   0        5.09        2.21      0.90 o 
   5   1   0        1.32       -0.32      0.53 o 
   6   1   0      304.86      262.58      4.59 o 
   7   1   0     9947.96    11014.18    131.47 o 
   8   1   0      773.38      801.84     11.40 o 
   9   1   0     1295.11     1207.99     16.33 o 
  10   1   0      397.35      392.27      6.70 o 
  11   1   0     7532.39     7810.69    140.11 o 
  12   1   0       35.76       32.84      1.91 o 
  13   1   0     4347.58     4732.53     81.92 o 
  14   1   0        0.37        0.16      0.61 o 
  15   1   0      265.59      327.63      5.44 o 
  16   1   0       74.81       90.74      2.58 o 
  17   1   0       26.22       31.38      1.75 o 
  18   1   0      195.46      177.23      3.93 o 
  19   1   0        2.76        6.90      1.08 o 
  20   1   0        0.07        0.37      0.94 o 
  21   1   0     1119.65     1064.95     14.07 o 
  22   1   0       70.01       77.24      4.65 o 
  23   1   0     1175.96     1171.14     15.45 o 
  24   1   0        1.01        3.59      1.64 o 
  25   1   0       48.38       47.50      2.59 o 
  26   1   0       35.60       42.65      2.59 o 
  27   1   0        4.91        9.08      2.20 o 
  28   1   0       39.55       39.51      4.56 o 
  29   1   0      147.08      153.17      7.32 o 
  30   1   0       49.14       59.99      5.32 o 
  31   1   0        0.33        0.89      2.78 o 
  32   1   0       28.18       23.83      3.76 o 
  33   1   0       37.82       39.50      4.70 o 
  34   1   0        9.52       14.12      3.10 o 
  35   1   0        0.07       -2.32      4.29 o 
  36   1   0        0.08        1.00      1.92 o 
  37   1   0       99.19      105.96      6.69 o 
  38   1   0        6.88       13.04      2.96 o 
   1   2   0      119.07      115.75      2.69 o 
   2   2   0     4285.35     4294.97     68.99 o 
   3   2   0       52.10       58.35      1.95 o 
   4   2   0     3210.86     3443.06     36.89 o 
   5   2   0      486.07      464.65      6.66 o 
   6   2   0      315.86      280.96      5.53 o 
   7   2   0      380.23      374.12      6.78 o 
   8   2   0     5110.71     5160.38    101.92 o 
   9   2   0       24.50       27.97      1.84 o 
  10   2   0      578.46      586.47      9.68 o 
  11   2   0      377.33      341.70      9.21 o 
  12   2   0      554.01      612.56     10.17 o 
  13   2   0        0.68        0.94      0.79 o 
  14   2   0       93.40       78.60      2.93 o 
  15   2   0      137.82      131.17      5.28 o 
  16   2   0      521.12      572.57     10.21 o 
  17   2   0       42.83       51.06      2.73 o 
  18   2   0       24.52       17.74      1.85 o 
  19   2   0        9.59        9.64      1.54 o 
  20   2   0      453.42      401.95     10.58 o 
  21   2   0        0.30        0.04      1.09 o 
  22   2   0      176.32      153.01      5.23 o 
  23   2   0        2.42        6.39      1.36 o 
  24   2   0       31.49       51.58      2.72 o 
  25   2   0       30.39       33.41      2.41 o 
  26   2   0      466.55      474.99     10.31 o 
  27   2   0        1.52        1.24      1.36 o 
  28   2   0       92.62       87.62      4.14 o 
  29   2   0       59.56       64.83      3.96 o 
  30   2   0       80.31       84.79      5.90 o 
  31   2   0       17.27       22.13      3.55 o 
  32   2   0        3.97        8.59      2.36 o 
  33   2   0        0.32        6.74      2.33 o 
  34   2   0       44.26       64.66      6.14 o 
  35   2   0        0.26        2.02      2.16 o 
  36   2   0        0.33        2.95      2.09 o 
  37   2   0        3.18       -0.57      6.63 o 
   0   3   0       43.71       47.07      2.89 o 
   1   3   0      330.02      323.49      5.68 o 
   2   3   0       24.70       27.46      1.75 o 
   3   3   0        5.11        4.13      2.09 o 
   4   3   0      270.90      261.69      5.07 o 
   5   3   0     1288.01     1436.64     21.23 o 
   6   3   0        5.85        7.93      1.24 o 
   7   3   0      140.50      132.80      5.27 o 
   8   3   0       76.14       65.90      2.86 o 
   9   3   0       77.26       79.97      3.19 o 
  10   3   0       11.10       10.47      1.63 o 
  11   3   0     2081.00     2164.67     29.61 o 
  12   3   0      109.53      121.42      6.14 o 
  13   3   0      862.81      932.77     15.00 o 
  14   3   0      322.28      283.08      8.58 o 
  15   3   0       12.11       11.63      1.71 o 
  16   3   0       38.57       44.38      2.91 o 
  17   3   0        0.86       -0.10      1.06 o 
  18   3   0       22.26       24.87      2.41 o 
  19   3   0      614.89      580.69     11.28 o 
  20   3   0        1.59        1.70      1.27 o 
  21   3   0       29.26       33.94      2.98 o 
  22   3   0      124.83      116.80      4.69 o 
  23   3   0      458.95      451.18     11.17 o 
  24   3   0       78.58       81.68      4.08 o 
  25   3   0      106.23      107.18      4.69 o 
  26   3   0        0.00        0.13      1.43 o 
  27   3   0        1.13        3.90      1.70 o 
  28   3   0        0.24        3.65      1.51 o 
  29   3   0        5.74       13.07      2.46 o 
  30   3   0        2.42        6.52      2.42 o 
  31   3   0       17.74       18.98      3.44 o 
  32   3   0        3.58        3.12      2.30 o 
  33   3   0       56.50       68.56      6.24 o 
  34   3   0        4.89        3.49      3.35 o 
  35   3   0        0.99        1.35      3.59 o 
   0   4   0      604.06      566.04     12.94 o 
   1   4   0       13.51       13.00      1.67 o 
   2   4   0      329.10      348.14      7.51 o 
   3   4   0      181.49      175.08      4.52 o 
   4   4   0       39.08       56.33      2.71 o 
   5   4   0       11.83       13.62      1.69 o 
   6   4   0        1.37        1.57      1.17 o 
   7   4   0       54.09       51.92      3.20 o 
   8   4   0        7.38        9.59      1.81 o 
   9   4   0        2.47        1.17      1.18 o 
  10   4   0       14.34       21.82      2.37 o 
  11   4   0        1.49        1.19      1.19 o 
  12   4   0      230.49      182.65      5.57 o 
  13   4   0       95.05       73.25      3.65 o 
  14   4   0        2.55        3.19      1.57 o 
  15   4   0      491.19      476.99     11.66 o 
  16   4   0       20.32       27.30      2.85 o 
  17   4   0      304.56      284.76      7.61 o 
  18   4   0      173.83      146.79      5.36 o 
  19   4   0        6.77        5.21      1.83 o 
  20   4   0      844.40      800.60     14.92 o 
  21   4   0        1.24        6.67      1.95 o 
  22   4   0      170.95      180.07      6.15 o 
  23   4   0        4.42        5.79      1.73 o 
  24   4   0       23.84       27.25      3.31 o 
  25   4   0       41.62       40.24      3.51 o 
  26   4   0       50.74       70.16      4.33 o 
  27   4   0        9.28       10.02      4.26 o 
  28   4   0        2.30        3.64      1.67 o 
  29   4   0       18.68       18.61      2.63 o 
  30   4   0       16.18       22.86      4.71 o 
  31   4   0        9.07        7.66      4.62 o 
  32   4   0        4.57       11.67      4.73 o 
   0   5   0        6.96        5.59      2.23 o 
   1   5   0      238.70      222.99      6.02 o 
   2   5   0       69.38       56.76      3.25 o 
   3   5   0       11.29       13.74      2.07 o 
   4   5   0      232.01      223.91      5.82 o 
   5   5   0      220.80      210.28      5.65 o 
   6   5   0      179.86      173.70      5.92 o 
   7   5   0        0.38        1.34      1.57 o 
   8   5   0       99.90       91.54      4.39 o 
   9   5   0        2.23        4.06      1.93 o 
  10   5   0      142.09      164.53      7.13 o 
  11   5   0        4.22        6.10      1.92 o 
  12   5   0      158.51      150.01      5.63 o 
  13   5   0      218.67      189.84      6.39 o 
  14   5   0       54.10       56.43      4.06 o 
  15   5   0      265.06      284.37      8.10 o 
  16   5   0       16.17       14.06      2.47 o 
  17   5   0       16.92       24.73      3.01 o 
  18   5   0      163.65      158.79      7.27 o 
  19   5   0        5.77        8.47      1.95 o 
  20   5   0       42.18       45.69      3.85 o 
  21   5   0       45.79       50.60      4.11 o 
  22   5   0        2.52        6.46      1.89 o 
  23   5   0        0.00        0.70      1.70 o 
  24   5   0        1.15        2.74      1.71 o 
  25   5   0        0.96        1.79      2.72 o 
  26   5   0        0.42        3.19      1.77 o 
  27   5   0       29.03       42.28      4.78 o 
  28   5   0        0.21        1.16      2.22 o 
   0   6   0       44.74       43.10     11.26 o 
   1   6   0        2.37        2.21      1.68 o 
   2   6   0       25.55       29.96      2.92 o 
   3   6   0        3.76        2.98      1.67 o 
   4   6   0        0.54        2.68      1.72 o 
   5   6   0        9.89        9.76      2.68 o 
   6   6   0       14.00       12.28      2.70 o 
   7   6   0       34.19       29.54      3.53 o 
   8   6   0        0.05        1.13      2.03 o 
   9   6   0        0.00       -1.74      2.22 o 
  10   6   0       25.15       30.74      3.56 o 
  11   6   0       17.12       16.73      3.15 o 
  12   6   0       21.85       26.61      3.59 o 
  13   6   0        0.80       -0.01      2.30 o 
  14   6   0       26.13       24.37      3.61 o 
  15   6   0       11.53       13.10      3.21 o 
  16   6   0        0.26        1.84      1.78 o 
  17   6   0        3.03        3.31      1.98 o 
  18   6   0       61.93       77.42      4.87 o 
  19   6   0        0.87        6.34      2.18 o 
  20   6   0        4.21        6.33      2.37 o 
  21   6   0        1.68        6.77      4.14 o 
   0   7   0        5.09        5.53      3.65 o 
   1   7   0        1.70        2.77      1.89 o 
   2   7   0       12.15       18.47      5.41 o 
   3   7   0       17.44       19.29      3.35 o 
   4   7   0       17.45       18.26      4.41 o 
   5   7   0       10.11        3.21      3.11 o 
   6   7   0        1.61        0.97      2.70 o 
   7   7   0       11.42       11.62      3.34 o 
   8   7   0        0.00       -1.01      2.86 o 
   9   7   0        0.52        3.33      2.93 o 
 -39   1   1        1.21        7.95      3.16 o 
 -38   1   1        0.20        1.02      1.85 o 
 -37   1   1       27.43       30.96      4.12 o 
 -36   1   1       12.29       16.38      3.03 o 
 -35   1   1       19.83       19.04      6.31 o 
 -34   1   1       76.73       83.99      5.60 o 
 -33   1   1       14.82       21.92      3.48 o 
 -32   1   1       31.11       30.04      3.96 o 
 -31   1   1       30.68       30.20      3.12 o 
 -30   1   1       40.11       50.46      3.65 o 
 -29   1   1      341.44      348.82      7.38 o 
 -28   1   1       36.99       43.02      2.83 o 
 -27   1   1      535.97      516.92      9.15 o 
 -26   1   1       30.64       36.75      2.58 o 
 -25   1   1       13.05       15.51      1.80 o 
 -24   1   1      100.74       94.32      3.33 o 
 -23   1   1      173.51      177.22      4.89 o 
 -22   1   1        5.72        7.24      1.30 o 
 -21   1   1      143.15      149.13      3.90 o 
 -20   1   1       28.92       35.74      2.14 o 
 -19   1   1      124.68      152.40      5.73 o 
 -18   1   1        6.09        2.47      0.93 o 
 -17   1   1      658.53      664.78      9.46 o 
 -16   1   1       36.60       31.18      2.06 o 
 -15   1   1      392.38      400.43      6.39 o 
 -14   1   1     2232.05     2283.49     25.66 o 
 -13   1   1      449.41      432.78      6.52 o 
 -12   1   1      166.41      194.51      4.54 o 
 -11   1   1      119.62      107.81      3.04 o 
 -10   1   1      142.10      135.88      6.17 o 
  -9   1   1      168.28      165.54      3.63 o 
  -8   1   1       22.61       22.32      2.07 o 
  -7   1   1      213.16      208.74      3.98 o 
  -6   1   1      196.81      187.51      5.56 o 
  -5   1   1     3236.85     3005.16     61.46 o 
  -4   1   1       25.07       25.06      1.72 o 
  -3   1   1    28166.04    27965.23    557.78 o 
  -2   1   1     3207.11     2988.42     33.02 o 
  -1   1   1      107.99       91.20      1.89 o 
   0   1   1     2882.74     2922.57     28.43 o 
   1   1   1      640.51      669.41      7.26 o 
   2   1   1    12603.63    12731.95    120.52 o 
   3   1   1    28473.72    28434.86    322.26 o 
   4   1   1     3726.50     3740.71     33.77 o 
   5   1   1      714.11      612.34      6.32 o 
   6   1   1        2.62        0.91      0.44 o 
   7   1   1      235.82      226.04      3.39 o 
   8   1   1      809.25      799.28      9.28 o 
   9   1   1      936.96      934.92     14.75 o 
  10   1   1       14.09       10.92      1.04 o 
  11   1   1     1670.39     1616.87     25.58 o 
  12   1   1      238.41      218.40      4.64 o 
  13   1   1       15.42       38.66      2.65 o 
  14   1   1     1017.79     1012.96     13.20 o 
  15   1   1      139.32      139.02      3.09 o 
  16   1   1        2.21        7.99      1.17 o 
  17   1   1       36.97       32.36      1.67 o 
  18   1   1       31.31       49.57      2.32 o 
  19   1   1       33.69       29.57      1.69 o 
  20   1   1      223.94      202.76      4.28 o 
  21   1   1       17.27       18.73      1.59 o 
  22   1   1      542.52      545.03      8.45 o 
  23   1   1      105.40      108.51      3.99 o 
  24   1   1      119.12      113.45      4.17 o 
  25   1   1      119.97      108.82      5.93 o 
  26   1   1        0.01        5.88      2.20 o 
  27   1   1       55.99       66.75      5.42 o 
  28   1   1      325.69      307.09     10.80 o 
  29   1   1      201.33      184.40     11.79 o 
  30   1   1       20.58       26.58      5.55 o 
  31   1   1       87.86       81.90      5.86 o 
  32   1   1        1.74        4.77      1.99 o 
  33   1   1       29.44       27.60      4.97 o 
  34   1   1       49.57       61.00      5.81 o 
  35   1   1       12.96       15.86      3.13 o 
  36   1   1        0.25        2.20      2.35 o 
  37   1   1       16.21       12.36      4.78 o 
  38   1   1        3.22        4.38      2.29 o 
 -37   2   1        0.36       -3.37      3.04 o 
 -36   2   1        3.36       11.49      4.47 o 
 -35   2   1        0.47        5.48      3.81 o 
 -34   2   1       12.43       17.30      3.11 o 
 -33   2   1       62.87       70.55      5.46 o 
 -32   2   1       28.00       30.02      3.16 o 
 -31   2   1      108.69      101.98      4.68 o 
 -30   2   1      271.96      237.60      9.38 o 
 -29   2   1       17.35       23.18      2.39 o 
 -28   2   1      501.81      458.63      8.77 o 
 -27   2   1       23.66       38.86      3.89 o 
 -26   2   1      144.95      152.06      5.94 o 
 -25   2   1       49.17       44.06      2.70 o 
 -24   2   1      224.04      218.96      5.29 o 
 -23   2   1        0.06        5.16      1.24 o 
 -22   2   1      511.36      454.68      8.04 o 
 -21   2   1      163.35      145.51      4.03 o 
 -20   2   1        9.15       11.31      1.60 o 
 -19   2   1       52.79       61.68      3.99 o 
 -18   2   1       98.73       86.34      3.38 o 
 -17   2   1        7.53        9.85      1.42 o 
 -16   2   1        1.56        2.14      1.35 o 
 -15   2   1      237.39      256.58      5.85 o 
 -14   2   1      132.95      108.88      3.53 o 
 -13   2   1      779.85      781.58     12.35 o 
 -12   2   1       77.17       76.29      2.90 o 
 -11   2   1     3456.60     3567.33     48.50 o 
 -10   2   1     1149.22     1212.70     31.53 o 
  -9   2   1     1291.25     1265.53     17.71 o 
  -8   2   1      482.86      489.37      8.24 o 
  -7   2   1      112.32      116.03      3.27 o 
  -6   2   1     1089.23     1072.31     15.13 o 
  -5   2   1       18.50       22.43      1.28 o 
  -4   2   1      840.14      779.79     13.31 o 
  -3   2   1       67.21       78.87      2.47 o 
  -2   2   1     1793.10     1870.80     19.25 o 
  -1   2   1     2891.96     2861.74     28.52 o 
   0   2   1       19.47       28.68      2.27 o 
   1   2   1      143.68      156.23      3.37 o 
   2   2   1     3615.35     3777.87     37.08 o 
   3   2   1      191.43      238.83      4.78 o 
   4   2   1       73.40       71.41      2.45 o 
   5   2   1      195.90      192.41      3.76 o 
   6   2   1     1896.88     1858.85     19.37 o 
   7   2   1      501.74      531.67      9.23 o 
   8   2   1       97.32      105.62      3.55 o 
   9   2   1     8831.34     9382.26    139.75 o 
  10   2   1        4.19       11.66      2.23 o 
  11   2   1       41.48       39.55      2.12 o 
  12   2   1        0.02        3.84      1.50 o 
  13   2   1      275.94      259.52      5.75 o 
  14   2   1      454.31      461.43      9.88 o 
  15   2   1        0.70        4.42      1.04 o 
  16   2   1      175.70      154.43      4.39 o 
  17   2   1       53.74       50.86      2.67 o 
  18   2   1      462.98      416.13      8.33 o 
  19   2   1       10.80        8.87      1.56 o 
  20   2   1      260.70      242.84      6.12 o 
  21   2   1       14.97       19.01      1.65 o 
  22   2   1      299.30      285.33      5.77 o 
  23   2   1       85.29       93.33      3.95 o 
  24   2   1      303.83      288.56      7.29 o 
  25   2   1      371.24      366.51      8.54 o 
  26   2   1     1059.49     1001.21     22.96 o 
  27   2   1       52.42       65.11      5.55 o 
  28   2   1        0.16       -0.75      1.89 o 
  29   2   1      127.36      123.68      6.94 o 
  30   2   1        1.28        5.23      2.25 o 
  31   2   1        5.37        5.25      2.11 o 
  32   2   1        0.04        0.34      2.03 o 
  33   2   1       16.12       23.21      3.90 o 
  34   2   1       26.81       32.33      4.45 o 
  35   2   1        9.96       16.34      3.29 o 
  36   2   1        4.83        2.87      2.23 o 
  37   2   1        8.21       17.83      3.51 o 
 -35   3   1       31.97       33.29      6.70 o 
 -34   3   1        8.64        3.66      3.75 o 
 -33   3   1        3.73       11.70      4.53 o 
 -32   3   1       11.33       15.58      3.13 o 
 -31   3   1        8.41       13.60      3.00 o 
 -30   3   1        2.93        6.60      1.79 o 
 -29   3   1        0.07        5.14      2.66 o 
 -28   3   1        0.44        1.06      1.64 o 
 -27   3   1      232.08      211.61      5.72 o 
 -26   3   1       47.22       60.68      3.35 o 
 -25   3   1       67.26       66.31      5.33 o 
 -24   3   1        9.81       21.36      3.25 o 
 -23   3   1     1583.19     1576.38     24.22 o 
 -22   3   1      116.74      110.86      4.57 o 
 -21   3   1       89.77       93.12      4.04 o 
 -20   3   1       63.71       72.89      3.64 o 
 -19   3   1      138.89      134.34      4.70 o 
 -18   3   1       37.98       35.89      2.80 o 
 -17   3   1       13.16       13.15      1.85 o 
 -16   3   1       24.25       27.90      2.42 o 
 -15   3   1       41.73       42.52      4.18 o 
 -14   3   1      703.00      692.31     12.31 o 
 -13   3   1       25.10       23.59      2.52 o 
 -12   3   1      353.50      375.36      7.80 o 
 -11   3   1      319.16      359.25      6.31 o 
 -10   3   1      134.75      140.11      3.49 o 
  -9   3   1      241.47      259.48      4.95 o 
  -8   3   1       11.00       17.16      1.26 o 
  -7   3   1      965.63      917.45     12.40 o 
  -6   3   1        8.63       14.09      2.13 o 
  -5   3   1      518.46      523.41      9.08 o 
  -4   3   1        0.75        1.19      1.59 o 
  -3   3   1     1221.39     1154.57     13.19 o 
  -2   3   1      859.87      844.66     10.22 o 
  -1   3   1       81.12       93.44      4.99 o 
   0   3   1     2594.69     2591.27     26.70 o 
   1   3   1        5.10       11.93      1.46 o 
   2   3   1      996.63      978.94     11.62 o 
   3   3   1     1046.08      948.70     13.75 o 
   4   3   1      390.81      385.26      6.42 o 
   5   3   1     2544.61     2556.31     26.60 o 
   6   3   1      367.70      359.79     11.22 o 
   7   3   1        1.69        0.89      0.86 o 
   8   3   1      225.04      196.04      4.39 o 
   9   3   1      192.55      196.68      5.23 o 
  10   3   1      619.25      586.43     10.52 o 
  11   3   1      188.48      208.00      5.47 o 
  12   3   1      401.55      361.71      7.67 o 
  13   3   1       19.38       16.66      1.92 o 
  14   3   1       77.07       79.27      4.82 o 
  15   3   1       25.91       27.22      2.74 o 
  16   3   1        8.85        7.10      2.06 o 
  17   3   1       13.84       15.15      1.93 o 
  18   3   1       79.23       67.86      3.45 o 
  19   3   1      327.55      303.67     12.00 o 
  20   3   1      192.53      202.91      6.75 o 
  21   3   1       92.50      100.65      4.31 o 
  22   3   1      290.85      283.31      7.56 o 
  23   3   1     1034.36      994.65     25.50 o 
  24   3   1      252.63      260.74      7.31 o 
  25   3   1       11.80       17.90      2.87 o 
  26   3   1        8.78       13.91      3.61 o 
  27   3   1      188.13      216.32      9.27 o 
  28   3   1        9.65       11.99      2.98 o 
  29   3   1        5.66       10.10      3.75 o 
  30   3   1        0.40        3.56      2.29 o 
  31   3   1       22.92       39.35      4.93 o 
  32   3   1        3.00        5.26      2.43 o 
  33   3   1        1.74        0.82      2.06 o 
  34   3   1       11.87       14.16      5.90 o 
  35   3   1       12.83       28.64      4.49 o 
 -32   4   1        7.05        7.74      3.81 o 
 -31   4   1        1.08       -0.88      4.50 o 
 -30   4   1      123.42      128.09      6.81 o 
 -29   4   1        0.42        0.60      4.18 o 
 -28   4   1        8.01       11.66      2.79 o 
 -27   4   1        2.10        4.32      2.04 o 
 -26   4   1        4.57        5.36      2.21 o 
 -25   4   1        0.39        5.46      1.55 o 
 -24   4   1       82.70       85.81      4.23 o 
 -23   4   1       12.68       16.11      2.32 o 
 -22   4   1       59.47       68.20      3.79 o 
 -21   4   1       35.78       44.82      3.47 o 
 -20   4   1      203.11      191.73      6.21 o 
 -19   4   1       15.62       23.69      2.69 o 
 -18   4   1        0.10        2.13      1.38 o 
 -17   4   1        2.27        6.71      1.73 o 
 -16   4   1      617.14      558.29     11.30 o 
 -15   4   1      105.02      109.86      4.51 o 
 -14   4   1      661.26      571.16     11.33 o 
 -13   4   1      685.57      673.48     12.56 o 
 -12   4   1        4.48       10.06      1.90 o 
 -11   4   1      332.32      300.61      7.36 o 
 -10   4   1       98.57       91.03      3.99 o 
  -9   4   1      276.86      246.35      6.51 o 
  -8   4   1        0.23        1.50      2.88 o 
  -7   4   1       19.07       27.52      2.52 o 
  -6   4   1        2.58        3.13      1.36 o 
  -5   4   1      139.00      129.92      4.45 o 
  -4   4   1       23.62       20.58      2.30 o 
  -3   4   1      287.19      267.05      8.12 o 
  -2   4   1      130.25      132.66      5.97 o 
  -1   4   1        1.76        1.45      1.05 o 
   0   4   1       47.95       41.38      3.09 o 
   1   4   1        3.88        6.17      1.35 o 
   2   4   1       60.29       64.38      2.90 o 
   3   4   1      183.05      186.34      4.72 o 
   4   4   1        5.72        5.24      1.35 o 
   5   4   1        0.30        1.29      1.05 o 
   6   4   1       29.96       25.07      2.13 o 
   7   4   1      373.18      325.55      6.77 o 
   8   4   1      120.03      117.63      4.39 o 
   9   4   1       42.97       39.30      2.98 o 
  10   4   1       47.48       48.02      3.32 o 
  11   4   1        0.09       -0.35      1.24 o 
  12   4   1        1.53        4.49      1.54 o 
  13   4   1      156.89      159.56      5.47 o 
  14   4   1      113.02       96.82      4.29 o 
  15   4   1      209.46      176.08      5.75 o 
  16   4   1      623.86      557.14     11.43 o 
  17   4   1      129.29      108.63      4.63 o 
  18   4   1       30.37       31.08      3.07 o 
  19   4   1       39.59       43.56      3.47 o 
  20   4   1      343.22      326.30      8.45 o 
  21   4   1        2.18        5.32      2.06 o 
  22   4   1       18.77       17.16      2.49 o 
  23   4   1       78.75       72.80      5.85 o 
  24   4   1        1.26        2.30      1.59 o 
  25   4   1       18.94       22.81      2.76 o 
  26   4   1       10.90       16.80      3.20 o 
  27   4   1        2.27       -0.29      1.65 o 
  28   4   1       17.44       22.01      3.60 o 
  29   4   1       14.91       26.43      4.05 o 
  30   4   1       29.56       32.11      4.35 o 
  31   4   1        0.44       -0.15      1.96 o 
  32   4   1       15.36       22.65      3.68 o 
 -28   5   1        1.29       -0.38      2.09 o 
 -27   5   1       36.02       43.56      5.13 o 
 -26   5   1       25.50       40.78      4.82 o 
 -25   5   1        7.46        7.13      2.76 o 
 -24   5   1       17.99       20.35      3.54 o 
 -23   5   1       13.81       15.69      3.38 o 
 -22   5   1        0.00       -0.38      1.79 o 
 -21   5   1       83.29       94.60      6.16 o 
 -20   5   1       10.14       13.73      2.25 o 
 -19   5   1       67.91       57.45      5.04 o 
 -18   5   1       11.36       15.53      2.48 o 
 -17   5   1      598.89      528.07     11.71 o 
 -16   5   1       18.17       33.78      3.33 o 
 -15   5   1        0.27        1.96      1.73 o 
 -14   5   1      132.85      138.43      5.37 o 
 -13   5   1        2.52        8.93      1.86 o 
 -12   5   1      115.78      119.59      6.11 o 
 -11   5   1        3.69        0.86      2.25 o 
 -10   5   1        1.98       -2.06      1.37 o 
  -9   5   1        0.56        0.23      1.50 o 
  -8   5   1        7.38        7.21      2.09 o 
  -7   5   1       23.97       20.51      2.61 o 
  -6   5   1      117.76      110.87      5.85 o 
  -5   5   1        1.49        2.90      2.13 o 
  -4   5   1      170.80      141.81      5.27 o 
  -3   5   1       44.13       45.53      3.45 o 
  -2   5   1        2.38        3.39      1.55 o 
  -1   5   1        1.11        2.58      1.45 o 
   0   5   1       12.92       12.79      1.91 o 
   1   5   1       19.20       17.23      2.19 o 
   2   5   1        3.21        4.41      1.57 o 
   3   5   1        1.95        1.62      1.49 o 
   4   5   1       25.46       33.06      2.74 o 
   5   5   1        6.15        7.04      1.76 o 
   6   5   1       45.21       46.34      3.16 o 
   7   5   1        8.00        6.87      2.22 o 
   8   5   1      135.54      142.95      5.52 o 
   9   5   1        5.09        6.88      1.97 o 
  10   5   1       19.47       22.47      2.86 o 
  11   5   1        8.92       10.76      2.75 o 
  12   5   1       27.91       33.47      3.31 o 
  13   5   1      198.82      212.42      6.86 o 
  14   5   1       18.89       23.32      2.90 o 
  15   5   1      508.08      431.02     10.36 o 
  16   5   1        2.89       16.27      3.58 o 
  17   5   1       14.31       11.75      2.27 o 
  18   5   1        4.26        1.95      2.68 o 
  19   5   1       11.17       14.21      2.42 o 
  20   5   1       15.00       24.21      2.98 o 
  21   5   1       80.41       82.29      4.64 o 
  22   5   1        3.28        2.49      1.71 o 
  23   5   1        1.83        3.13      1.99 o 
  24   5   1        1.35        2.75      2.24 o 
  25   5   1        1.78        4.08      2.04 o 
  26   5   1        1.32        6.00      3.44 o 
  27   5   1       44.10       55.27      4.63 o 
 -21   6   1        0.00        2.28      2.96 o 
 -20   6   1        4.65        7.72      3.37 o 
 -19   6   1        0.44       -2.83      2.92 o 
 -18   6   1       56.32       74.09      6.41 o 
 -17   6   1        0.10        1.67      3.04 o 
 -16   6   1        5.25        4.70      3.08 o 
 -15   6   1       52.32       77.25      6.35 o 
 -14   6   1       52.72       50.38      5.47 o 
 -13   6   1        9.04       12.21      2.93 o 
 -12   6   1        1.66        3.77      2.90 o 
 -11   6   1       37.21       39.49      5.34 o 
 -10   6   1        7.09        4.30      2.99 o 
  -9   6   1       43.64       40.81      7.18 o 
  -8   6   1      103.35       90.23      7.80 o 
  -7   6   1        1.82        0.97      2.45 o 
  -6   6   1      111.77      111.73      8.49 o 
  -5   6   1       12.11       17.14      2.80 o 
  -4   6   1        0.01        0.59      2.52 o 
  -3   6   1       19.63       18.76      2.89 o 
  -2   6   1      145.33      139.89      5.84 o 
  -1   6   1        4.61        8.45      2.48 o 
   0   6   1       55.92       54.37      3.73 o 
   1   6   1        6.80       10.57      3.28 o 
   2   6   1       18.84       20.35      3.05 o 
   3   6   1        4.37        3.62      1.86 o 
   4   6   1       84.77       78.81      5.13 o 
   5   6   1        4.59        6.55      2.14 o 
   6   6   1        3.45        5.01      1.83 o 
   7   6   1        1.21        5.50      2.37 o 
   8   6   1       28.08       24.09      3.37 o 
   9   6   1       88.20       92.73      6.04 o 
  10   6   1       78.21       73.45      5.02 o 
  11   6   1       40.52       54.58      4.59 o 
  12   6   1      103.00       92.68      5.24 o 
  13   6   1        0.05        1.94      2.42 o 
  14   6   1        0.63        2.24      1.88 o 
  15   6   1        0.11       -1.69      1.67 o 
  16   6   1       24.10       32.65      3.66 o 
  17   6   1        2.18        7.26      2.35 o 
  18   6   1        0.54        3.41      2.18 o 
  19   6   1        4.29        5.26      2.51 o 
  20   6   1        5.82        7.31      2.28 o 
  21   6   1        3.87        4.49      2.37 o 
  -9   7   1        0.27        2.43      3.71 o 
  -8   7   1        0.78        1.07      2.68 o 
  -7   7   1        0.06        0.77      2.11 o 
  -6   7   1        3.14        1.99      2.37 o 
  -5   7   1        1.57       -0.02      2.12 o 
  -4   7   1        0.24       -2.68      2.14 o 
  -3   7   1        2.95       -1.31      2.01 o 
  -2   7   1        5.47        2.99      2.46 o 
  -1   7   1       15.73       16.10      6.37 o 
   0   7   1        0.62        1.06      2.34 o 
   1   7   1       15.27       20.09      3.47 o 
   2   7   1       18.43       21.77      4.04 o 
   3   7   1        8.58       12.90      2.69 o 
   4   7   1       11.85       11.92      2.70 o 
   5   7   1        0.31       -2.18      2.74 o 
   6   7   1       17.22       19.38      3.85 o 
   7   7   1        4.95        8.65      3.36 o 
   8   7   1       14.95       19.48      4.07 o 
 -36   0   2        2.08        2.98      2.47 o 
 -35   0   2        0.19       10.51      3.01 o 
 -34   0   2      184.66      191.60     11.70 o 
 -33   0   2      351.07      349.30     10.85 o 
 -31   0   2      256.22      260.94      8.99 o 
 -30   0   2      283.53      249.06      9.10 o 
 -29   0   2      135.49      148.17      6.36 o 
 -28   0   2       15.27       21.29      3.07 o 
 -27   0   2      338.66      330.23      9.65 o 
 -26   0   2        1.72       13.28      2.27 o 
 -25   0   2      266.77      276.79      8.47 o 
 -24   0   2       79.44      110.89      5.05 o 
 -23   0   2      423.69      370.47      9.76 o 
 -22   0   2       22.42       34.93      3.06 o 
 -21   0   2      348.67      376.07      9.57 o 
 -20   0   2      256.42      259.43      7.49 o 
 -19   0   2      455.48      507.53     11.44 o 
 -18   0   2     2220.70     2451.33     99.07 o 
 -17   0   2     1920.27     1935.43     31.91 o 
 -16   0   2      585.03      631.91     12.71 o 
 -15   0   2      169.60      191.70      5.57 o 
 -14   0   2      177.02      181.71      5.28 o 
 -13   0   2     3610.95     3800.51    113.09 o 
 -12   0   2      426.12      447.07     17.73 o 
 -11   0   2     1931.61     1766.63     27.99 o 
 -10   0   2      382.35      384.24     10.29 o 
  -9   0   2     2017.92     2061.90     31.88 o 
  -8   0   2      634.67      598.31     22.50 o 
  -7   0   2     1098.46     1101.57     17.69 o 
  -6   0   2     2057.43     1866.24     28.56 o 
  -4   0   2    13292.31    13328.85    193.72 o 
  -2   0   2    16761.50    17562.82    254.81 o 
  -1   0   2     9404.34     9550.70    138.80 o 
   0   0   2    20197.97    20579.46    350.78 o 
   1   0   2    23851.38    23595.22    342.09 o 
   3   0   2     7644.45     7349.54     93.06 o 
   4   0   2    16052.08    15740.90    199.60 o 
   5   0   2     3041.58     3180.33     53.34 o 
   6   0   2       49.41       66.95     10.27 o 
   7   0   2      580.50      624.97     12.58 o 
   8   0   2      141.39      167.91     16.65 o 
   9   0   2        0.09       17.57      2.74 o 
  10   0   2       88.04       88.65      5.18 o 
  11   0   2     3366.42     3317.35     43.29 o 
  12   0   2        1.46        9.77      2.44 o 
  13   0   2      392.64      393.83     11.82 o 
  14   0   2     1210.12     1271.71     18.10 o 
  15   0   2      345.42      388.05      6.90 o 
  16   0   2      729.01      759.57     11.89 o 
  17   0   2      509.94      582.40     20.67 o 
  18   0   2       23.54       48.01      4.84 o 
  19   0   2      174.39      164.88      4.76 o 
  20   0   2      308.73      275.37     12.36 o 
  21   0   2      551.28      597.25     20.67 o 
  22   0   2      148.63      162.71      9.80 o 
  23   0   2     1481.62     1261.91     36.42 o 
  24   0   2      738.29      750.25     25.31 o 
  25   0   2      279.14      284.06     13.82 o 
  26   0   2       67.13       70.16      7.59 o 
  27   0   2       35.86       46.54      6.61 o 
  28   0   2      150.74      132.52      9.83 o 
  29   0   2        0.00        7.89      3.48 o 
  30   0   2       71.66       87.55      8.37 o 
  31   0   2      689.14      685.06     26.59 o 
  32   0   2       43.03       52.14      7.59 o 
  33   0   2        0.35        7.27      3.10 o 
  34   0   2        5.99        5.69      3.19 o 
  35   0   2       95.87       83.05      9.92 o 
  36   0   2       12.07       15.25      4.41 o 
  37   0   2        5.44        8.19      3.75 o 
  38   0   2        3.26        2.23      3.19 o 
 -38   1   2       12.08       15.93      4.82 o 
 -37   1   2       39.02       48.48      7.44 o 
 -36   1   2       83.51       82.79      8.13 o 
 -35   1   2        2.10       -1.04      2.98 o 
 -34   1   2       92.70       93.48      5.82 o 
 -33   1   2      223.48      223.19      9.08 o 
 -32   1   2      213.80      209.58      5.92 o 
 -31   1   2      181.85      178.34      7.65 o 
 -30   1   2      280.43      250.76      6.32 o 
 -29   1   2       25.97       25.93      2.49 o 
 -28   1   2       28.28       41.62      2.87 o 
 -27   1   2       54.96       42.71      2.80 o 
 -26   1   2       30.49       26.79      2.29 o 
 -25   1   2      218.89      223.27      5.33 o 
 -24   1   2       86.62       90.50      3.22 o 
 -23   1   2       40.42       50.42      2.56 o 
 -22   1   2       13.36       18.89      1.74 o 
 -21   1   2       64.55       66.98      3.16 o 
 -20   1   2      465.14      432.90      7.35 o 
 -19   1   2        0.71        2.03      1.19 o 
 -18   1   2      389.22      421.61      6.99 o 
 -17   1   2        2.28        5.48      2.02 o 
 -16   1   2      426.95      449.75      7.08 o 
 -15   1   2      735.86      747.62     10.16 o 
 -14   1   2     4208.42     4505.86     48.21 o 
 -13   1   2     1132.17     1213.78     14.69 o 
 -12   1   2      274.62      293.03     10.58 o 
 -11   1   2     1577.26     1461.58     24.27 o 
 -10   1   2       10.20       10.20      1.07 o 
  -9   1   2        0.13       -0.18      0.55 o 
  -8   1   2     2402.49     2554.24     47.07 o 
  -7   1   2     4785.44     4811.26     73.09 o 
  -6   1   2     1244.74     1261.51     16.55 o 
  -5   1   2      348.16      284.95      4.69 o 
  -4   1   2      565.21      586.18      8.31 o 
  -3   1   2      862.96      794.85     10.80 o 
  -2   1   2     2325.81     2136.97     26.70 o 
  -1   1   2     1324.26     1321.95     15.48 o 
   0   1   2     3105.45     3015.12     33.53 o 
   1   1   2       57.21       59.67      2.11 o 
   2   1   2      327.71      388.19      6.20 o 
   3   1   2     1586.54     1510.64     17.59 o 
   4   1   2      126.99      121.30      2.03 o 
   5   1   2     2369.25     2286.07     21.24 o 
   6   1   2     6150.90     6534.17     58.58 o 
   7   1   2        0.26        1.65      1.20 o 
   8   1   2       18.29       26.32      1.16 o 
   9   1   2      256.04      233.69      3.71 o 
  10   1   2       65.33       61.29      4.38 o 
  11   1   2     2818.37     2876.53     30.07 o 
  12   1   2     3277.30     3292.52     34.41 o 
  13   1   2      881.96      949.01     14.94 o 
  14   1   2      637.37      680.98      7.72 o 
  15   1   2      211.57      215.96      3.44 o 
  16   1   2     1357.16     1398.36     15.38 o 
  17   1   2      129.40      123.48      2.71 o 
  18   1   2       94.39       83.20      2.87 o 
  19   1   2      143.88      144.93      4.05 o 
  20   1   2        0.64        3.47      1.01 o 
  21   1   2       62.43       65.28      2.85 o 
  22   1   2      111.36       94.58      6.03 o 
  23   1   2       70.92       74.30      5.12 o 
  24   1   2      359.98      316.26     11.11 o 
  25   1   2      175.74      176.76      7.77 o 
  26   1   2      101.83      112.42      7.82 o 
  27   1   2       89.25      109.72      9.45 o 
  28   1   2      470.93      420.05     13.34 o 
  29   1   2       35.78       36.20      4.51 o 
  30   1   2      123.93      116.23      6.75 o 
  31   1   2       79.17       90.44      5.95 o 
  32   1   2       85.33       85.33      6.26 o 
  33   1   2        0.01        2.69      2.50 o 
  34   1   2        0.02        1.19      1.93 o 
  35   1   2       47.71       64.69      6.30 o 
  36   1   2       98.91      117.78      7.24 o 
  37   1   2       13.48       17.81      3.84 o 
 -37   2   2        1.70        9.50      3.87 o 
 -36   2   2        3.25        7.50      4.29 o 
 -35   2   2        0.11        3.00      2.44 o 
 -34   2   2        0.82        3.09      2.18 o 
 -33   2   2        6.23        5.42      3.28 o 
 -32   2   2       11.73       16.27      2.39 o 
 -31   2   2       76.96       89.16      4.38 o 
 -30   2   2        3.04        5.32      1.75 o 
 -29   2   2      233.73      215.30      6.63 o 
 -28   2   2       31.03       25.19      2.30 o 
 -27   2   2      105.04       91.23      4.51 o 
 -26   2   2      407.09      415.68      8.08 o 
 -25   2   2       55.05       48.31      2.86 o 
 -24   2   2       34.77       47.50      2.80 o 
 -23   2   2       33.63       28.80      2.30 o 
 -22   2   2      768.36      778.40     11.73 o 
 -21   2   2      213.12      191.45      4.73 o 
 -20   2   2        3.69        5.65      1.18 o 
 -19   2   2      143.96      132.53      4.61 o 
 -18   2   2        9.81       12.91      1.63 o 
 -17   2   2      214.91      238.08      7.12 o 
 -16   2   2      333.86      361.64      7.36 o 
 -15   2   2      444.53      502.11      9.09 o 
 -14   2   2       42.17       33.23      2.51 o 
 -13   2   2      311.96      270.92      8.77 o 
 -12   2   2      825.25      929.16     13.98 o 
 -11   2   2      121.94      118.44      3.65 o 
 -10   2   2      124.10      125.78      3.52 o 
  -9   2   2      494.09      465.34      8.03 o 
  -8   2   2     2077.57     2093.75     27.42 o 
  -7   2   2       50.49       78.36      3.60 o 
  -6   2   2      602.54      582.63      9.19 o 
  -5   2   2      540.62      468.29      6.91 o 
  -4   2   2      747.00      735.76      9.86 o 
  -3   2   2      237.83      256.12      4.48 o 
  -2   2   2      821.55      858.22     11.11 o 
  -1   2   2       58.47       61.13      2.00 o 
   0   2   2       59.57       61.90      2.01 o 
   1   2   2      118.26      127.00      2.96 o 
   2   2   2      482.20      434.29      5.81 o 
   3   2   2     1666.83     1693.73     18.44 o 
   4   2   2      254.64      240.58      5.32 o 
   5   2   2        0.10        8.24      0.77 o 
   6   2   2      826.63      754.25      8.26 o 
   7   2   2       58.50       68.70      3.53 o 
   8   2   2      458.47      465.31      5.71 o 
   9   2   2        0.49        2.03      0.68 o 
  10   2   2        3.29       10.02      1.01 o 
  11   2   2     1785.35     1788.99     19.95 o 
  12   2   2      110.85      146.97      3.65 o 
  13   2   2     1333.98     1436.65     18.44 o 
  14   2   2       21.18       32.97      2.55 o 
  15   2   2      271.38      273.10      5.58 o 
  16   2   2      556.51      549.88      9.01 o 
  17   2   2      149.79      136.31      4.15 o 
  18   2   2       56.71       56.63      2.74 o 
  19   2   2       52.46       48.87      2.70 o 
  20   2   2      143.16      152.43      6.95 o 
  21   2   2       52.61       72.15      3.26 o 
  22   2   2      204.68      223.58      6.58 o 
  23   2   2       34.82       32.98      6.18 o 
  24   2   2      162.15      143.68      7.16 o 
  25   2   2      130.91      124.66      6.79 o 
  26   2   2       97.61       98.38     16.04 o 
  27   2   2       11.86       24.28      3.83 o 
  28   2   2        1.12        8.64      2.47 o 
  29   2   2       77.82       96.00      6.64 o 
  30   2   2       26.18       34.09      4.68 o 
  31   2   2        5.06        9.77      3.62 o 
  32   2   2        0.34        3.33      1.94 o 
  33   2   2        2.38        4.34      2.19 o 
  34   2   2       33.74       38.05      5.22 o 
  35   2   2        1.84        5.42      2.37 o 
  36   2   2        0.00        5.66      2.32 o 
 -35   3   2        1.84        5.64      2.70 o 
 -34   3   2        7.09       14.95      4.96 o 
 -33   3   2        1.47        2.88      2.24 o 
 -32   3   2        0.12       -2.60      1.86 o 
 -31   3   2       31.89       34.93      3.43 o 
 -30   3   2       38.09       43.68      3.64 o 
 -29   3   2       97.44      109.09      4.98 o 
 -28   3   2       20.71       25.58      2.94 o 
 -27   3   2       16.08       17.27      2.49 o 
 -26   3   2      265.63      212.18      6.61 o 
 -25   3   2       15.55       15.40      2.38 o 
 -24   3   2        2.34        8.14      2.23 o 
 -23   3   2       25.06       31.27      2.85 o 
 -22   3   2       59.26       57.41      3.36 o 
 -21   3   2       78.63       74.01      3.53 o 
 -20   3   2        0.93        5.01      1.90 o 
 -19   3   2      211.44      203.37      6.31 o 
 -18   3   2       29.25       34.17      2.92 o 
 -17   3   2       10.73       12.16      1.73 o 
 -16   3   2       59.63       57.86      3.92 o 
 -15   3   2      811.86      816.04     20.46 o 
 -14   3   2       45.62       43.59      3.50 o 
 -13   3   2      119.92      105.79      3.78 o 
 -12   3   2     1038.89     1097.21     16.83 o 
 -11   3   2      302.75      286.48      6.51 o 
 -10   3   2      165.80      188.71      4.29 o 
  -9   3   2        0.02        0.85      1.65 o 
  -8   3   2      124.25      119.83      7.51 o 
  -7   3   2      722.16      645.51      9.55 o 
  -6   3   2      626.06      630.85      9.36 o 
  -5   3   2      460.17      421.45      6.95 o 
  -4   3   2      343.56      312.18      5.66 o 
  -3   3   2      415.65      411.24      6.82 o 
  -2   3   2        2.91        3.41      1.19 o 
  -1   3   2       92.39       98.72      2.89 o 
   0   3   2       76.71       59.95      2.56 o 
   1   3   2      681.26      745.86      9.44 o 
   2   3   2        5.47        6.25      1.28 o 
   3   3   2      348.22      380.90      5.85 o 
   4   3   2       47.97       42.89      1.93 o 
   5   3   2       79.98       66.47      2.56 o 
   6   3   2     1160.52     1211.40     14.08 o 
   7   3   2      113.01      125.28      5.74 o 
   8   3   2      338.76      343.72      5.65 o 
   9   3   2      800.19      792.68     14.62 o 
  10   3   2      787.74      710.13     10.86 o 
  11   3   2      199.97      244.93      5.46 o 
  12   3   2      243.78      234.22      5.42 o 
  13   3   2        3.42        4.19      1.27 o 
  14   3   2        2.96       13.48      1.71 o 
  15   3   2      135.90      131.81      4.47 o 
  16   3   2       61.29       59.16      3.25 o 
  17   3   2       75.48       78.81      3.53 o 
  18   3   2       12.14       15.12      2.10 o 
  19   3   2      126.94      145.82      7.56 o 
  20   3   2       34.97       46.59      4.64 o 
  21   3   2       59.73       55.22      3.33 o 
  22   3   2       48.39       49.49      3.25 o 
  23   3   2      158.82      148.50      5.25 o 
  24   3   2      157.09      129.93      7.02 o 
  25   3   2        0.01        3.62      3.11 o 
  26   3   2        8.51        9.06      3.90 o 
  27   3   2       16.19       23.12      3.97 o 
  28   3   2        3.53        7.17      2.55 o 
  29   3   2        1.77        1.28      2.52 o 
  30   3   2       20.93       17.20      3.32 o 
  31   3   2       13.52       12.77      8.01 o 
  32   3   2        2.91        3.18      2.42 o 
  33   3   2        3.77        7.87      2.77 o 
  34   3   2       21.83       27.45      4.29 o 
 -32   4   2        6.36       12.10      5.63 o 
 -31   4   2       33.39       44.22      4.96 o 
 -30   4   2        0.00       -0.56      1.75 o 
 -29   4   2        0.04       -0.47      2.22 o 
 -28   4   2       32.06       40.29      5.00 o 
 -27   4   2       19.62       26.70      3.85 o 
 -26   4   2        5.07       10.34      2.64 o 
 -25   4   2       12.11       21.37      3.28 o 
 -24   4   2       16.25       17.05      3.10 o 
 -23   4   2        4.78       13.15      2.66 o 
 -22   4   2        5.18        9.29      2.86 o 
 -21   4   2      385.21      341.95     17.24 o 
 -20   4   2      197.07      199.53      7.89 o 
 -19   4   2      582.83      577.05     14.58 o 
 -18   4   2       58.98       62.00      3.71 o 
 -17   4   2        0.36        2.29      1.34 o 
 -16   4   2       11.19       15.10      2.16 o 
 -15   4   2       12.17       20.22      2.38 o 
 -14   4   2      337.37      307.21      7.61 o 
 -13   4   2      133.73      129.88      4.70 o 
 -12   4   2       75.40      105.69      4.24 o 
 -11   4   2      114.74      120.79      5.62 o 
 -10   4   2       95.28      107.26      4.27 o 
  -9   4   2      194.17      189.35      5.96 o 
  -8   4   2        8.39        9.47      1.78 o 
  -7   4   2       55.60       63.27      3.20 o 
  -6   4   2      409.07      404.62      8.59 o 
  -5   4   2        0.01        1.96      1.68 o 
  -4   4   2        7.76        7.44      1.31 o 
  -3   4   2      128.80      140.95      3.81 o 
  -2   4   2      172.07      163.85      5.55 o 
  -1   4   2      601.02      593.17      9.54 o 
   0   4   2       33.39       46.77      2.65 o 
   1   4   2      526.90      495.42      7.57 o 
   2   4   2       15.25       17.48      1.90 o 
   3   4   2        3.84        3.87      1.11 o 
   4   4   2        6.52        5.74      1.24 o 
   5   4   2       46.12       48.15      2.37 o 
   6   4   2       13.18       17.94      1.76 o 
   7   4   2      522.63      498.33     10.76 o 
   8   4   2      337.05      300.54      5.80 o 
   9   4   2        0.41        3.71      1.25 o 
  10   4   2      245.06      225.98      5.06 o 
  11   4   2      819.28      786.71     14.13 o 
  12   4   2       92.56       69.57      3.78 o 
  13   4   2       34.27       32.95      2.98 o 
  14   4   2       10.27       17.95      2.51 o 
  15   4   2        0.55        0.62      1.44 o 
  16   4   2       88.27       79.56      5.11 o 
  17   4   2       56.88       52.20      3.68 o 
  18   4   2      225.70      210.54      6.60 o 
  19   4   2        1.15        2.44      1.71 o 
  20   4   2        1.98        8.99      2.02 o 
  21   4   2       78.12       78.99      4.23 o 
  22   4   2        3.77        2.20      1.62 o 
  23   4   2        0.26        2.59      1.46 o 
  24   4   2       87.22       78.42      5.87 o 
  25   4   2        4.18        4.12      2.17 o 
  26   4   2        6.24        3.76      2.46 o 
  27   4   2       36.38       42.00      5.27 o 
  28   4   2        1.71        1.87      2.24 o 
  29   4   2        0.53        0.32      2.49 o 
  30   4   2        1.30       -1.74      2.47 o 
  31   4   2       31.43       22.23      7.46 o 
 -28   5   2        0.97        1.50      2.42 o 
 -27   5   2        6.06        9.64      5.87 o 
 -26   5   2        7.36        8.79      2.77 o 
 -25   5   2        0.16       -1.39      3.07 o 
 -24   5   2        0.12        3.70      2.32 o 
 -23   5   2        2.28        5.15      2.59 o 
 -22   5   2        7.32       10.28      3.68 o 
 -21   5   2        7.19       11.72      3.00 o 
 -20   5   2        6.82       12.43      3.04 o 
 -19   5   2        4.62        2.53      2.32 o 
 -18   5   2       81.76       78.90      5.76 o 
 -17   5   2        0.42        3.84      2.23 o 
 -16   5   2        0.17        0.68      1.98 o 
 -15   5   2       70.08       76.19      5.63 o 
 -14   5   2      104.24      101.06      5.76 o 
 -13   5   2       28.63       33.36      3.26 o 
 -12   5   2       29.29       22.71      2.86 o 
 -11   5   2       98.77      103.46      5.76 o 
 -10   5   2        3.38        8.27      2.67 o 
  -9   5   2      122.44      103.67      7.53 o 
  -8   5   2        3.34        5.43      2.12 o 
  -7   5   2       18.20       24.46      3.09 o 
  -6   5   2       13.86       13.55      2.27 o 
  -5   5   2       85.52       91.01      4.27 o 
  -4   5   2       45.34       50.74      3.60 o 
  -3   5   2       18.53       17.64      2.58 o 
  -2   5   2        4.71        2.68      2.21 o 
  -1   5   2       46.75       45.26      3.47 o 
   0   5   2      137.67      123.41      5.04 o 
   1   5   2      125.14      115.36      4.21 o 
   2   5   2      225.69      231.81      5.99 o 
   3   5   2      109.72      107.56      4.07 o 
   4   5   2       14.55       20.62      2.41 o 
   5   5   2       96.04       83.59      3.66 o 
   6   5   2       23.34       25.76      2.90 o 
   7   5   2       44.13       44.74      2.81 o 
   8   5   2        0.03        3.81      1.45 o 
   9   5   2      188.54      189.41      5.42 o 
  10   5   2        2.22        1.24      1.59 o 
  11   5   2       59.60       64.94      4.37 o 
  12   5   2        0.00        1.33      2.53 o 
  13   5   2      292.12      265.92      7.74 o 
  14   5   2       13.93       18.61      2.62 o 
  15   5   2       71.65       77.13      4.51 o 
  16   5   2       78.28       73.57      4.46 o 
  17   5   2       29.80       32.15      3.32 o 
  18   5   2       36.40       27.82      3.29 o 
  19   5   2       17.70       26.21      3.31 o 
  20   5   2       45.40       47.20      4.00 o 
  21   5   2        0.19       -1.06      1.62 o 
  22   5   2        0.99        2.64      1.72 o 
  23   5   2        1.56        4.87      1.89 o 
  24   5   2        0.01        1.81      1.80 o 
  25   5   2        0.01        2.61      2.56 o 
  26   5   2        0.00        0.70      2.45 o 
 -21   6   2       23.62       38.80      5.11 o 
 -20   6   2       29.84       32.92      4.59 o 
 -19   6   2       21.28       38.90      4.86 o 
 -18   6   2       10.17       15.96      3.37 o 
 -17   6   2        4.58        7.82      2.93 o 
 -16   6   2        1.37        4.03      2.61 o 
 -15   6   2       35.07       41.54      5.17 o 
 -14   6   2       34.87       38.27      5.02 o 
 -13   6   2       30.40       43.28      5.38 o 
 -12   6   2        2.29        5.48      3.04 o 
 -11   6   2       11.71       15.92      3.60 o 
 -10   6   2       12.34       16.77      3.86 o 
  -9   6   2        0.97       -1.99      2.10 o 
  -8   6   2        4.11        3.76      2.70 o 
  -7   6   2       54.37       52.18      4.03 o 
  -6   6   2       18.77       23.88      3.13 o 
  -5   6   2        5.99        6.45      2.88 o 
  -4   6   2       59.27       64.25      6.25 o 
  -3   6   2        0.56        1.69      1.86 o 
  -2   6   2       53.29       44.83      3.88 o 
  -1   6   2       20.87       24.08      3.72 o 
   0   6   2       73.66       52.23      4.93 o 
   1   6   2       49.83       69.81     12.64 o 
   2   6   2       20.25       21.25      3.94 o 
   3   6   2        3.31        4.17      1.78 o 
   4   6   2        0.10        2.24      1.62 o 
   5   6   2       13.20       13.76      2.28 o 
   6   6   2        0.00        2.35      1.63 o 
   7   6   2       19.22       19.56      2.59 o 
   8   6   2        2.99        5.43      2.05 o 
   9   6   2        9.67        8.84      2.87 o 
  10   6   2       16.44       24.50      3.57 o 
  11   6   2       16.47       18.31      3.41 o 
  12   6   2       18.30       16.87      2.63 o 
  13   6   2       11.19        9.31      2.26 o 
  14   6   2       26.97       29.28      3.52 o 
  15   6   2       13.84       15.03      2.76 o 
  16   6   2        2.47        2.38      2.22 o 
  17   6   2       23.55       23.84      3.27 o 
  18   6   2        0.00        3.13      2.09 o 
  19   6   2        7.63        6.72      3.63 o 
  20   6   2       22.75       36.03      4.09 o 
  -7   7   2        1.93        5.26      3.83 o 
  -6   7   2        2.47        7.52      5.75 o 
  -5   7   2        0.11       -3.41      2.27 o 
  -4   7   2        6.89        5.94      4.14 o 
  -3   7   2        4.46       -0.21      2.89 o 
  -2   7   2        7.93       11.19      7.44 o 
  -1   7   2        0.44        0.86      2.29 o 
   0   7   2        0.85        0.62      2.20 o 
   1   7   2        0.06        3.28      2.45 o 
   2   7   2        2.13        2.73      2.46 o 
   3   7   2        8.32        8.23      2.94 o 
   4   7   2        2.59        1.58      2.45 o 
   5   7   2       24.37       25.32      7.46 o 
 -37   1   3       43.91       46.84      7.50 o 
 -36   1   3       35.09       53.43      5.20 o 
 -35   1   3        7.42       12.25      2.98 o 
 -34   1   3       94.26      101.03      6.12 o 
 -33   1   3        1.79        3.93      2.04 o 
 -32   1   3        1.38        2.72      3.43 o 
 -31   1   3       18.32       20.01      4.11 o 
 -30   1   3      134.85      132.21      5.35 o 
 -29   1   3        1.29        4.60      1.76 o 
 -28   1   3      202.45      177.71      5.84 o 
 -27   1   3        9.18       13.08      2.09 o 
 -26   1   3       13.23       15.17      1.82 o 
 -25   1   3       15.24       18.06      1.88 o 
 -24   1   3        9.58       16.21      1.74 o 
 -23   1   3      168.03      155.51      6.00 o 
 -22   1   3       10.74       14.83      1.55 o 
 -21   1   3       27.05       35.76      2.08 o 
 -20   1   3      325.98      314.02      6.02 o 
 -19   1   3      132.98      137.89      3.62 o 
 -18   1   3      356.59      392.31      6.71 o 
 -17   1   3      597.01      644.74      9.36 o 
 -16   1   3     1428.44     1451.23     17.63 o 
 -15   1   3      626.69      642.76      9.07 o 
 -14   1   3       91.76       85.81      3.34 o 
 -13   1   3      236.13      225.47      4.20 o 
 -12   1   3       96.46      102.31      2.53 o 
 -11   1   3     1008.31     1075.56     13.04 o 
 -10   1   3     1143.76     1254.54     14.76 o 
  -9   1   3       61.35       63.25      1.87 o 
  -8   1   3       46.08       44.01      2.39 o 
  -7   1   3     1105.62     1098.88     18.59 o 
  -6   1   3     3206.83     3438.65     51.98 o 
  -5   1   3       48.51       50.26      2.47 o 
  -4   1   3     2335.85     2421.67     57.96 o 
  -3   1   3       22.97       52.56      2.57 o 
  -2   1   3        0.18        4.66      2.33 o 
  -1   1   3      264.36      252.15      5.12 o 
   0   1   3       56.64       49.82      3.52 o 
   1   1   3     1158.16     1031.69     15.05 o 
   2   1   3     1024.96     1094.36     13.46 o 
   3   1   3      714.53      672.25      8.90 o 
   4   1   3     2185.86     2296.42     24.23 o 
   5   1   3      260.23      256.89      3.98 o 
   6   1   3      202.16      213.41      3.52 o 
   7   1   3      254.77      265.04      4.06 o 
   8   1   3     1683.90     1822.96     19.82 o 
   9   1   3      560.08      592.78      9.90 o 
  10   1   3      181.78      189.32      3.51 o 
  11   1   3      188.82      201.20      3.67 o 
  12   1   3       79.89       72.84      2.15 o 
  13   1   3        4.13       13.49      1.13 o 
  14   1   3     1305.31     1335.21     15.51 o 
  15   1   3     1290.33     1310.47     15.41 o 
  16   1   3      164.75      188.17      3.76 o 
  17   1   3       26.77       33.12      1.65 o 
  18   1   3       15.85       20.86      2.19 o 
  19   1   3        0.12        0.45      1.20 o 
  20   1   3       90.43       93.94      4.01 o 
  21   1   3       13.47       23.30      2.99 o 
  22   1   3      196.75      191.06      7.95 o 
  23   1   3      272.69      243.24      9.21 o 
  24   1   3       59.84       62.25      8.96 o 
  25   1   3       97.28       91.63      5.75 o 
  26   1   3       94.27       96.85      5.98 o 
  27   1   3       18.59       28.29      4.16 o 
  28   1   3      193.16      170.89      8.22 o 
  29   1   3       46.63       41.94      4.91 o 
  30   1   3        0.00        3.41      2.07 o 
  31   1   3        0.34        0.14      1.82 o 
  32   1   3       80.93       89.06      7.13 o 
  33   1   3       22.95       26.74      4.01 o 
  34   1   3       84.93       96.05      6.47 o 
  35   1   3        8.81       17.19      3.06 o 
  36   1   3        2.91        5.56      3.99 o 
 -37   2   3        5.32       13.21      3.26 o 
 -36   2   3       27.11       35.48      4.69 o 
 -35   2   3       36.72       43.97      3.89 o 
 -34   2   3       36.75       47.24      4.92 o 
 -33   2   3        0.58        2.33      1.83 o 
 -32   2   3        6.95        7.63      2.12 o 
 -31   2   3        1.48        6.97      1.97 o 
 -30   2   3       33.64       34.80      3.40 o 
 -29   2   3      765.05      657.45     14.36 o 
 -28   2   3        6.23       13.38      2.32 o 
 -27   2   3      463.92      413.64      9.54 o 
 -26   2   3       10.48       13.26      2.15 o 
 -25   2   3       21.60       25.71      2.72 o 
 -24   2   3       14.70       21.38      2.58 o 
 -23   2   3       63.36       51.69      3.46 o 
 -22   2   3      115.09       94.89      4.03 o 
 -21   2   3        6.85       11.46      1.91 o 
 -20   2   3       22.06       28.79      2.92 o 
 -19   2   3        4.47        6.40      1.09 o 
 -18   2   3      262.75      238.36      5.75 o 
 -17   2   3       17.09       20.68      2.38 o 
 -16   2   3       34.55       27.17      1.88 o 
 -15   2   3      988.33     1060.63     15.93 o 
 -14   2   3       58.16       63.59      2.75 o 
 -13   2   3      103.24      104.33      4.76 o 
 -12   2   3      138.39      166.98      4.22 o 
 -11   2   3     4004.71     4122.58     85.94 o 
 -10   2   3      992.58     1020.89     14.83 o 
  -9   2   3     1881.58     1978.50     28.71 o 
  -8   2   3      423.05      425.76      7.36 o 
  -7   2   3     1491.45     1617.97     24.29 o 
  -6   2   3      739.98      664.29     10.19 o 
  -5   2   3      292.82      301.74     12.65 o 
  -4   2   3        4.77        2.55      0.77 o 
  -3   2   3       34.99       40.29      3.20 o 
  -2   2   3       30.13       43.87      1.79 o 
  -1   2   3     1063.05     1239.23     15.49 o 
   0   2   3      116.41      127.66      3.04 o 
   1   2   3       20.99       20.59      1.34 o 
   2   2   3       45.57       51.09      1.93 o 
   3   2   3      169.96      188.84      4.20 o 
   4   2   3        7.31       16.54      1.34 o 
   5   2   3     2667.61     2873.01     30.77 o 
   6   2   3      126.31      117.41      3.52 o 
   7   2   3     1512.92     1498.37     15.11 o 
   8   2   3     2581.17     2794.37     26.55 o 
   9   2   3     2940.15     3240.83     30.51 o 
  10   2   3     1161.93     1210.82     12.70 o 
  11   2   3      369.52      400.59      6.14 o 
  12   2   3        0.27        3.35      0.88 o 
  13   2   3     2108.91     2211.46     24.48 o 
  14   2   3        1.54        8.27      1.22 o 
  15   2   3       36.31       34.42      1.83 o 
  16   2   3       43.24       52.69      2.27 o 
  17   2   3        4.49        5.22      1.14 o 
  18   2   3        3.48        5.58      1.32 o 
  19   2   3       17.27        9.23      2.21 o 
  20   2   3       82.53       69.47      4.14 o 
  21   2   3        7.49        5.02      2.02 o 
  22   2   3      177.94      167.66      7.70 o 
  23   2   3       12.59       21.86      3.63 o 
  24   2   3       49.41       54.34      7.76 o 
  25   2   3      324.11      299.96     15.60 o 
  26   2   3       83.84       94.68      6.19 o 
  27   2   3      288.82      276.82     10.88 o 
  28   2   3       16.47       14.15      3.19 o 
  29   2   3       68.74       78.75      6.67 o 
  30   2   3        4.48        0.89      2.17 o 
  31   2   3        1.25       -2.68      5.33 o 
  32   2   3        0.53        8.24      4.08 o 
  33   2   3       91.90       95.46      6.50 o 
  34   2   3        0.31       -1.11      1.81 o 
  35   2   3        0.10       -0.56      1.82 o 
 -35   3   3        5.48       13.37      3.44 o 
 -34   3   3        5.21       13.36      2.49 o 
 -33   3   3       15.55       24.55      3.18 o 
 -32   3   3        7.84       13.94      2.54 o 
 -31   3   3       10.48       11.34      2.32 o 
 -30   3   3        2.76        6.18      1.99 o 
 -29   3   3       15.46       13.21      3.38 o 
 -28   3   3        0.39        3.30      1.76 o 
 -27   3   3        9.42       19.67      2.64 o 
 -26   3   3      133.62      129.06      5.26 o 
 -25   3   3       90.60      108.63      6.64 o 
 -24   3   3        0.97        5.46      1.76 o 
 -23   3   3       14.65       27.34      3.53 o 
 -22   3   3      181.31      153.18      6.61 o 
 -21   3   3        6.18       11.77      2.61 o 
 -20   3   3      137.68      142.46      6.26 o 
 -19   3   3      531.41      555.71     13.60 o 
 -18   3   3      123.13      112.50      5.42 o 
 -17   3   3        9.45       10.61      2.30 o 
 -16   3   3        0.00        3.33      1.83 o 
 -15   3   3        0.27        0.82      0.97 o 
 -14   3   3      572.00      557.88     10.23 o 
 -13   3   3       71.00       66.41      2.95 o 
 -12   3   3      681.14      660.86     14.31 o 
 -11   3   3      770.93      807.28     16.56 o 
 -10   3   3      196.40      197.63      5.09 o 
  -9   3   3       31.49       45.31      2.24 o 
  -8   3   3        0.37        3.43      0.99 o 
  -7   3   3       21.97       25.54      1.73 o 
  -6   3   3      373.74      333.27      6.06 o 
  -5   3   3      534.14      573.53      8.86 o 
  -4   3   3      116.51      132.60      3.55 o 
  -3   3   3       23.38       34.67      2.32 o 
  -2   3   3       28.65       39.30      2.01 o 
  -1   3   3      156.16      166.97      4.42 o 
   0   3   3      561.42      595.99      9.14 o 
   1   3   3      871.46      863.73     12.15 o 
   2   3   3      531.61      546.11      8.66 o 
   3   3   3     1465.85     1503.09     19.17 o 
   4   3   3      153.63      155.68      4.44 o 
   5   3   3       22.67       29.42      1.81 o 
   6   3   3      123.26      130.45      3.22 o 
   7   3   3      581.41      557.28      9.63 o 
   8   3   3      762.48      686.20      9.21 o 
   9   3   3      116.52      125.05      3.23 o 
  10   3   3      273.54      304.95      5.36 o 
  11   3   3        2.98        4.93      1.12 o 
  12   3   3      415.01      438.34      8.05 o 
  13   3   3       36.21       42.32      2.59 o 
  14   3   3       25.20       20.38      2.17 o 
  15   3   3       65.88       75.33      3.25 o 
  16   3   3       75.57       79.52      3.40 o 
  17   3   3       12.29       37.68      2.67 o 
  18   3   3       26.25       31.59      2.58 o 
  19   3   3      273.29      278.07      6.59 o 
  20   3   3        6.85       10.50      2.89 o 
  21   3   3      276.54      247.16      9.69 o 
  22   3   3       38.31       31.53      4.32 o 
  23   3   3      102.88       92.31      6.13 o 
  24   3   3       67.43       72.87      6.15 o 
  25   3   3      108.03      116.61      9.71 o 
  26   3   3       51.01       50.18      5.72 o 
  27   3   3       66.72       54.97      8.03 o 
  28   3   3       51.42       53.99      5.80 o 
  29   3   3        0.17        3.31      3.53 o 
  30   3   3        3.70       10.54      3.50 o 
  31   3   3        0.53        1.62      3.66 o 
  32   3   3       10.65       17.10      4.23 o 
  33   3   3        5.55       11.89      3.78 o 
 -32   4   3       19.10       19.07      3.01 o 
 -31   4   3        0.00        0.10      1.96 o 
 -30   4   3        3.48        6.33      2.21 o 
 -29   4   3        8.00       12.77      3.26 o 
 -28   4   3        4.98        4.55      2.02 o 
 -27   4   3       25.63       26.33      5.46 o 
 -26   4   3        0.83        3.17      1.98 o 
 -25   4   3        5.05        5.93      2.13 o 
 -24   4   3        0.37        0.49      1.62 o 
 -23   4   3       34.76       39.17      4.31 o 
 -22   4   3        0.80        0.68      1.59 o 
 -21   4   3       10.13        6.79      2.31 o 
 -20   4   3        8.51       12.05      2.96 o 
 -19   4   3       63.77       54.35      4.65 o 
 -18   4   3       52.31       55.29      4.85 o 
 -17   4   3       72.45       71.84      4.78 o 
 -16   4   3        9.97       11.35      2.47 o 
 -15   4   3       26.62       28.94      3.50 o 
 -14   4   3       29.65       34.86      3.77 o 
 -13   4   3       23.06       35.71      3.83 o 
 -12   4   3       85.88      109.05      9.71 o 
 -11   4   3       15.64       14.92      2.73 o 
 -10   4   3      208.83      196.58      5.68 o 
  -9   4   3        0.64        8.24      1.68 o 
  -8   4   3       54.70       69.41      3.34 o 
  -7   4   3      415.75      367.65      8.12 o 
  -6   4   3       49.64       55.19      2.59 o 
  -5   4   3      149.23      134.48      3.95 o 
  -4   4   3       22.03       26.03      1.92 o 
  -3   4   3        0.01        2.55      0.99 o 
  -2   4   3       85.02       93.60      3.25 o 
  -1   4   3       30.50       33.54      2.22 o 
   0   4   3       93.19      102.20      3.41 o 
   1   4   3      107.80      108.28      3.54 o 
   2   4   3       75.65       70.87      2.97 o 
   3   4   3       30.48       31.68      2.24 o 
   4   4   3      150.90      139.06      4.13 o 
   5   4   3       55.39       56.42      2.53 o 
   6   4   3        0.11        2.55      1.10 o 
   7   4   3      206.16      175.13      4.25 o 
   8   4   3       59.21       58.12      2.73 o 
   9   4   3       89.25       95.85      3.27 o 
  10   4   3      473.73      469.47      7.80 o 
  11   4   3       78.53       80.54      3.15 o 
  12   4   3       42.72       45.58      3.65 o 
  13   4   3       10.51       15.26      2.15 o 
  14   4   3       23.06       25.67      2.56 o 
  15   4   3       84.49       74.55      3.58 o 
  16   4   3       43.17       52.55      3.36 o 
  17   4   3       38.37       35.63      3.20 o 
  18   4   3        5.81        4.63      1.78 o 
  19   4   3        0.04        1.72      1.85 o 
  20   4   3        0.89        4.47      1.76 o 
  21   4   3       91.25       76.89      6.19 o 
  22   4   3        2.72        7.04      2.49 o 
  23   4   3        0.35        1.53      2.00 o 
  24   4   3       10.10        5.74      2.33 o 
  25   4   3       17.81       17.04      4.65 o 
  26   4   3        0.89       -0.02      2.38 o 
  27   4   3        1.62        1.31      3.35 o 
  28   4   3        0.25       -3.08      2.05 o 
  29   4   3        2.40        0.12      2.51 o 
  30   4   3        2.98       12.12      3.50 o 
 -27   5   3        1.82        4.40      2.69 o 
 -26   5   3        0.78        0.43      2.12 o 
 -25   5   3        3.11        4.10      2.29 o 
 -24   5   3       18.99       14.70      3.30 o 
 -23   5   3        5.01        5.16      2.54 o 
 -22   5   3       18.32       20.16      3.64 o 
 -21   5   3       31.39       31.13      4.33 o 
 -20   5   3        4.41        0.90      1.89 o 
 -19   5   3       33.83       37.67      6.21 o 
 -18   5   3       69.54       67.55      5.59 o 
 -17   5   3        7.18        9.94      4.42 o 
 -16   5   3      367.56      363.06     11.73 o 
 -15   5   3        1.37       12.72      2.89 o 
 -14   5   3       21.68       17.61      3.23 o 
 -13   5   3       32.97       32.25      4.09 o 
 -12   5   3        0.81        3.74      2.14 o 
 -11   5   3        2.53        4.99      2.19 o 
 -10   5   3       93.37      108.50      5.93 o 
  -9   5   3       31.06       37.53      4.37 o 
  -8   5   3       43.36       47.05      4.63 o 
  -7   5   3        3.90        6.76      2.35 o 
  -6   5   3       43.49       46.32      3.40 o 
  -5   5   3        7.10        8.82      1.91 o 
  -4   5   3       33.97       38.11      4.55 o 
  -3   5   3      657.97      646.56     15.93 o 
  -2   5   3        0.70        7.00      3.36 o 
  -1   5   3      166.70      153.73      5.58 o 
   0   5   3       14.71       14.68      2.35 o 
   1   5   3       57.54       80.15      4.23 o 
   2   5   3       28.33       32.28      3.19 o 
   3   5   3       28.55       21.16      2.82 o 
   4   5   3       22.18       20.16      2.45 o 
   5   5   3        3.02       -0.37      1.51 o 
   6   5   3       17.36       21.38      2.14 o 
   7   5   3       12.99       11.90      1.88 o 
   8   5   3       28.82       38.93      2.96 o 
   9   5   3        0.95        2.77      1.37 o 
  10   5   3       41.90       51.63      3.03 o 
  11   5   3      197.52      174.21      6.25 o 
  12   5   3        5.46        4.16      2.09 o 
  13   5   3       79.13       81.97      4.45 o 
  14   5   3      266.38      242.65      7.56 o 
  15   5   3        4.10        9.79      2.31 o 
  16   5   3       17.36       14.37      2.45 o 
  17   5   3        5.18        5.09      1.88 o 
  18   5   3        2.23        1.74      1.79 o 
  19   5   3        0.09        1.53      1.71 o 
  20   5   3        6.34        7.06      2.04 o 
  21   5   3       11.67       12.68      2.47 o 
  22   5   3        7.97       11.75      2.88 o 
  23   5   3       19.44       24.72      4.31 o 
  24   5   3        0.04        0.77      2.52 o 
  25   5   3       10.74        8.33      2.94 o 
 -20   6   3       12.94       16.95      3.85 o 
 -19   6   3        0.18        1.75      2.26 o 
 -18   6   3        0.14        0.90      2.47 o 
 -17   6   3       13.63       19.36      3.78 o 
 -16   6   3       11.93       14.35      3.50 o 
 -15   6   3        6.45        8.89      3.66 o 
 -14   6   3        6.63        7.33      2.42 o 
 -13   6   3        9.53        5.29      2.43 o 
 -12   6   3        1.21       -2.59      1.72 o 
 -11   6   3        7.13       10.93      2.65 o 
 -10   6   3       23.70       27.07      4.04 o 
  -9   6   3        1.59       -0.58      2.37 o 
  -8   6   3        1.69        0.57      2.53 o 
  -7   6   3        7.20       14.30      3.32 o 
  -6   6   3       22.16       20.37      3.93 o 
  -5   6   3        1.83        1.70      2.37 o 
  -4   6   3        7.40        3.86      2.51 o 
  -3   6   3       16.14        9.07      2.99 o 
  -2   6   3       40.18       42.63      9.75 o 
  -1   6   3       52.20       54.28      4.15 o 
   0   6   3       32.55       41.33      3.80 o 
   1   6   3       35.37       37.88      3.74 o 
   2   6   3       77.44       67.66      5.60 o 
   3   6   3       11.26       18.67      3.02 o 
   4   6   3        4.06        3.79      2.07 o 
   5   6   3       19.35       24.47      3.34 o 
   6   6   3        0.16       -0.77      1.92 o 
   7   6   3        2.24        1.77      2.05 o 
   8   6   3       56.82       50.73      3.72 o 
   9   6   3        5.77        3.33      2.49 o 
  10   6   3        2.12        5.79      2.51 o 
  11   6   3       19.09       18.84      2.72 o 
  12   6   3        9.48        9.63      2.35 o 
  13   6   3       54.45       55.00      4.52 o 
  14   6   3        0.01        0.79      2.08 o 
  15   6   3        0.42        0.94      1.92 o 
  16   6   3        2.12        3.14      3.08 o 
  17   6   3        0.82        5.46      2.27 o 
  18   6   3       23.76       28.55      3.70 o 
 -38   0   4       20.77       36.03      6.76 o 
 -37   0   4       35.24       41.54      6.85 o 
 -36   0   4        1.88        4.14      3.48 o 
 -35   0   4        9.67        7.24      3.60 o 
 -34   0   4       28.80       38.21      6.13 o 
 -33   0   4      422.22      426.67     17.72 o 
 -32   0   4        2.06        3.37      2.98 o 
 -31   0   4       16.55       13.58      4.11 o 
 -30   0   4       19.94        9.35      3.34 o 
 -29   0   4       16.30       16.71      4.23 o 
 -28   0   4       51.05       71.80      6.49 o 
 -27   0   4       14.08       18.97      4.35 o 
 -26   0   4       77.09       75.01      6.61 o 
 -25   0   4      177.97      163.69      9.80 o 
 -24   0   4       78.76       98.39      7.41 o 
 -23   0   4        2.87        5.39      1.68 o 
 -22   0   4       17.45       30.79      3.08 o 
 -21   0   4       74.70      119.44      6.85 o 
 -20   0   4     5439.03     5607.53    234.87 o 
 -19   0   4       20.47       22.74      2.57 o 
 -18   0   4      576.00      579.10     12.45 o 
 -17   0   4        0.17        6.57      1.53 o 
 -16   0   4      371.18      392.37      9.86 o 
 -15   0   4      102.26      139.32      6.07 o 
 -14   0   4      512.24      551.75     11.23 o 
 -13   0   4      855.03      836.75     15.31 o 
 -12   0   4     1631.13     1489.29     24.64 o 
 -11   0   4       78.04      115.00     12.89 o 
 -10   0   4       42.43       34.51      2.77 o 
  -9   0   4     4150.44     4246.44    131.01 o 
  -8   0   4       14.02       21.62      2.02 o 
  -7   0   4      413.83      460.89      8.85 o 
  -6   0   4     2018.18     1965.06     30.64 o 
  -5   0   4     1429.88     1328.74     21.45 o 
  -4   0   4     3457.97     3529.65     92.57 o 
  -3   0   4     1631.63     1673.21     58.49 o 
  -2   0   4     6768.95     7110.06    181.53 o 
  -1   0   4      585.79      621.29     45.03 o 
   0   0   4     1427.25     1556.90     24.68 o 
   1   0   4      111.81       99.23      7.43 o 
   2   0   4      101.33      158.63     17.34 o 
   3   0   4      393.68      440.88      7.58 o 
   4   0   4      735.24      718.41     11.15 o 
   5   0   4      272.56      248.49      4.98 o 
   6   0   4      456.36      472.28     13.18 o 
   7   0   4     2218.62     2164.58     29.28 o 
   8   0   4     1970.57     1889.87     57.09 o 
   9   0   4       91.93      102.20      5.27 o 
  10   0   4       20.75       25.16      5.88 o 
  11   0   4     1069.84     1112.37     22.57 o 
  12   0   4     1284.75     1386.01     27.20 o 
  13   0   4       76.85       82.99      8.49 o 
  14   0   4      427.22      407.50     11.04 o 
  15   0   4       14.05       20.63      3.84 o 
  16   0   4        1.01        4.24      1.74 o 
  17   0   4      181.05      192.33     23.99 o 
  18   0   4     1865.90     1797.59     35.02 o 
  19   0   4       11.74       19.81      7.27 o 
  20   0   4      131.69      107.03      6.05 o 
  21   0   4      144.03      127.77      6.82 o 
  22   0   4      911.22      900.69     27.71 o 
  23   0   4       28.28       30.17      4.37 o 
  24   0   4      512.29      508.50     30.24 o 
  25   0   4      135.63      133.14     10.07 o 
  26   0   4      445.25      373.10     17.93 o 
  27   0   4        0.15        2.38      2.83 o 
  28   0   4       95.68      105.72      9.38 o 
  29   0   4       13.39       16.41      4.53 o 
  30   0   4        2.11       11.67      3.69 o 
  31   0   4      383.00      358.33     18.49 o 
  32   0   4        0.04        2.35      2.68 o 
  33   0   4       96.26       85.82      9.95 o 
  34   0   4        1.61        8.99      3.37 o 
  35   0   4       14.68       10.78      4.23 o 
 -37   1   4        0.69        0.93      2.87 o 
 -36   1   4       14.04       19.71      4.20 o 
 -35   1   4        2.54        6.95      3.02 o 
 -34   1   4       59.71       48.73      5.29 o 
 -33   1   4       46.91       59.94      5.50 o 
 -32   1   4       98.63       96.44      6.67 o 
 -31   1   4        2.74        2.73      2.07 o 
 -30   1   4      238.53      205.33      8.25 o 
 -29   1   4      126.54      124.77     14.71 o 
 -28   1   4       41.83       50.50      3.61 o 
 -27   1   4      189.71      177.83      5.86 o 
 -26   1   4       57.62       61.43      3.69 o 
 -25   1   4      592.70      516.08     22.65 o 
 -24   1   4       23.32       24.14      2.58 o 
 -23   1   4       11.51       12.02      2.48 o 
 -22   1   4        2.32        0.15      1.19 o 
 -21   1   4       44.64       43.41      2.97 o 
 -20   1   4        1.06        2.02      1.13 o 
 -19   1   4      557.31      534.54     13.84 o 
 -18   1   4       96.29       79.82      3.36 o 
 -17   1   4     1844.79     1718.96     24.13 o 
 -16   1   4       18.30       23.98      2.02 o 
 -15   1   4      163.98      160.06      4.80 o 
 -14   1   4      507.26      446.92      6.79 o 
 -13   1   4     1053.33     1060.92     13.19 o 
 -12   1   4      577.15      505.31      8.92 o 
 -11   1   4        8.45       12.18      2.10 o 
 -10   1   4     1183.06     1218.41     23.93 o 
  -9   1   4      325.90      314.41      6.23 o 
  -8   1   4      124.46      133.45      3.66 o 
  -7   1   4       59.07       77.03      3.21 o 
  -6   1   4       92.44       92.22      4.71 o 
  -5   1   4     3313.72     3581.68     54.47 o 
  -4   1   4      266.73      268.74     11.69 o 
  -3   1   4      652.34      590.85      8.80 o 
  -2   1   4       34.87       42.48      4.03 o 
  -1   1   4     2797.54     2993.50    115.59 o 
   0   1   4      354.89      348.58      5.60 o 
   1   1   4       67.80       90.72      2.47 o 
   2   1   4      189.52      221.08      5.47 o 
   3   1   4     1096.86     1082.08     12.68 o 
   4   1   4       64.09       62.94      1.93 o 
   5   1   4       51.08       38.19      2.29 o 
   6   1   4      932.77      960.32     11.46 o 
   7   1   4       52.78       68.39      3.82 o 
   8   1   4     1345.80     1427.46     16.15 o 
   9   1   4       33.67       33.94      3.79 o 
  10   1   4     2427.04     2452.04     31.25 o 
  11   1   4     1336.05     1411.59     19.46 o 
  12   1   4        0.59        2.61      0.96 o 
  13   1   4      367.15      327.58      6.66 o 
  14   1   4       10.70       10.86      2.34 o 
  15   1   4      329.89      333.69      6.92 o 
  16   1   4        6.95       11.42      1.83 o 
  17   1   4      215.26      199.38      5.28 o 
  18   1   4        2.73        1.62      1.27 o 
  19   1   4      122.69      106.75      4.65 o 
  20   1   4        0.07        1.43      1.46 o 
  21   1   4      104.27       91.91      4.21 o 
  22   1   4        0.77        2.87      1.66 o 
  23   1   4       34.62       34.55      3.16 o 
  24   1   4       44.07       50.02      4.29 o 
  25   1   4       16.46       18.29      4.05 o 
  26   1   4      172.26      164.58      8.06 o 
  27   1   4       65.30       75.76      6.30 o 
  28   1   4       38.46       31.86      4.38 o 
  29   1   4       42.88       51.87      5.66 o 
  30   1   4      203.69      187.71      9.21 o 
  31   1   4        3.68       11.43      2.83 o 
  32   1   4        4.86       10.79      2.91 o 
  33   1   4        0.89        2.29      2.19 o 
  34   1   4       22.46       32.75      4.54 o 
  35   1   4        0.88        4.10      2.15 o 
 -36   2   4        7.60       18.07      3.89 o 
 -35   2   4       17.41       20.47      3.84 o 
 -34   2   4       39.78       47.06      5.13 o 
 -33   2   4        5.84        4.92      3.28 o 
 -32   2   4       10.20       15.14      3.73 o 
 -31   2   4       16.58       17.71      2.59 o 
 -30   2   4       43.66       46.51      3.78 o 
 -29   2   4        4.25        6.67      1.93 o 
 -28   2   4       42.69       49.37      3.71 o 
 -27   2   4       31.23       26.66      2.99 o 
 -26   2   4       72.81       63.00      3.85 o 
 -25   2   4       23.14       29.14      2.94 o 
 -24   2   4      162.25      175.98      6.26 o 
 -23   2   4        9.59       11.51      2.16 o 
 -22   2   4      375.28      340.15     22.08 o 
 -21   2   4       19.26       18.39      2.34 o 
 -20   2   4       96.78       91.42      3.97 o 
 -19   2   4       11.59       17.75      2.64 o 
 -18   2   4        1.48        0.32      1.09 o 
 -17   2   4       64.81       63.67      3.28 o 
 -16   2   4        5.08        7.50      1.87 o 
 -15   2   4       46.08       53.83      6.27 o 
 -14   2   4     1562.91     1548.22     53.63 o 
 -13   2   4       83.63       74.46      3.88 o 
 -12   2   4       33.07       20.90      2.44 o 
 -11   2   4      115.91      113.07      3.99 o 
 -10   2   4        1.38        3.56      1.36 o 
  -9   2   4       78.45       79.16      3.79 o 
  -8   2   4      142.03      163.86      3.69 o 
  -7   2   4      202.15      203.57      9.49 o 
  -6   2   4      497.78      473.75      9.99 o 
  -5   2   4        8.96        8.78      1.07 o 
  -4   2   4      975.91      930.34     15.76 o 
  -3   2   4      365.08      406.18      6.52 o 
  -2   2   4       38.28       24.69      1.52 o 
  -1   2   4      194.44      192.62      4.00 o 
   0   2   4        4.56       13.79      1.26 o 
   1   2   4      308.37      373.64      6.27 o 
   2   2   4      249.28      240.86      4.69 o 
   3   2   4        5.52        9.40      1.13 o 
   4   2   4       15.72       21.70      1.66 o 
   5   2   4        9.28        6.30      0.92 o 
   6   2   4       89.97       65.50      2.10 o 
   7   2   4      192.98      189.32      3.74 o 
   8   2   4      489.92      544.72      7.69 o 
   9   2   4       22.21       27.82      1.53 o 
  10   2   4      225.92      239.47      4.37 o 
  11   2   4        3.09        6.14      1.20 o 
  12   2   4      739.40      731.92     11.76 o 
  13   2   4       62.01       63.12      2.78 o 
  14   2   4        1.61        2.46      0.88 o 
  15   2   4        2.15        3.52      0.94 o 
  16   2   4       42.91       52.52      2.80 o 
  17   2   4        1.57        0.16      1.12 o 
  18   2   4       97.41       90.01      4.67 o 
  19   2   4        1.50        4.25      1.78 o 
  20   2   4       59.96       65.05      4.47 o 
  21   2   4      113.53      106.15      5.44 o 
  22   2   4       42.48       54.03      4.47 o 
  23   2   4      264.13      258.28      9.96 o 
  24   2   4       52.17       44.60      4.40 o 
  25   2   4        4.24        7.59      2.66 o 
  26   2   4        4.20        7.68      2.45 o 
  27   2   4        9.48       15.93      3.27 o 
  28   2   4        1.51        1.83      2.08 o 
  29   2   4        2.57        1.38      2.08 o 
  30   2   4        7.04       14.61      3.37 o 
  31   2   4        0.00        2.22      2.08 o 
  32   2   4        3.95       10.99      2.90 o 
  33   2   4        7.85        6.03      2.91 o 
 -34   3   4        4.18        4.29      3.14 o 
 -33   3   4        5.42        9.89      2.63 o 
 -32   3   4       75.72       80.20      8.04 o 
 -31   3   4        1.77        2.50      2.57 o 
 -30   3   4       13.76       19.10      2.86 o 
 -29   3   4       43.86       50.13      4.39 o 
 -28   3   4        0.13        1.80      1.57 o 
 -27   3   4        9.33       16.41      2.61 o 
 -26   3   4       45.08       40.35      3.60 o 
 -25   3   4      233.41      232.31      8.79 o 
 -24   3   4       12.75       11.06      2.07 o 
 -23   3   4        0.05        1.34      1.49 o 
 -22   3   4        9.65        6.02      1.99 o 
 -21   3   4        6.28        6.83      1.86 o 
 -20   3   4       17.65       26.52      3.36 o 
 -19   3   4        0.41        2.16      2.00 o 
 -18   3   4        8.25        4.02      1.85 o 
 -17   3   4      328.47      319.26      9.56 o 
 -16   3   4      231.36      214.72      7.63 o 
 -15   3   4        1.36        1.26      2.35 o 
 -14   3   4      219.51      246.55      8.06 o 
 -13   3   4        6.87       11.14      3.35 o 
 -12   3   4      109.47      105.75      7.46 o 
 -11   3   4        0.00       -0.16      1.29 o 
 -10   3   4       25.43       27.84      2.45 o 
  -9   3   4      205.80      186.20      5.73 o 
  -8   3   4       43.36       43.33      2.87 o 
  -7   3   4      348.73      322.82      6.09 o 
  -6   3   4        2.21        0.86      0.97 o 
  -5   3   4       68.51       74.03      2.64 o 
  -4   3   4      117.91      127.87      3.50 o 
  -3   3   4       67.69       62.06      2.44 o 
  -2   3   4       30.23       31.01      2.55 o 
  -1   3   4       27.80       38.96      2.10 o 
   0   3   4        3.36        3.03      0.93 o 
   1   3   4        4.34        2.54      0.91 o 
   2   3   4        0.33        2.30      0.89 o 
   3   3   4       27.70       37.23      2.14 o 
   4   3   4       79.14       86.79      3.00 o 
   5   3   4       14.46       16.86      1.68 o 
   6   3   4        0.08        1.38      0.98 o 
   7   3   4       54.43       53.94      2.54 o 
   8   3   4      206.91      208.93      4.92 o 
   9   3   4      182.90      169.21      4.43 o 
  10   3   4      315.34      308.90      6.28 o 
  11   3   4       73.59       79.05      4.78 o 
  12   3   4        0.17        3.79      1.28 o 
  13   3   4      139.34      135.27      5.21 o 
  14   3   4        1.62        4.00      1.36 o 
  15   3   4       13.14       10.75      2.05 o 
  16   3   4        1.64        4.55      1.47 o 
  17   3   4      152.69      167.55      6.99 o 
  18   3   4       19.52       30.89      3.49 o 
  19   3   4       80.69       74.66      6.70 o 
  20   3   4       96.27       78.19      6.68 o 
  21   3   4        1.63        1.12      1.77 o 
  22   3   4       72.67       72.33      5.15 o 
  23   3   4      169.08      146.93     11.02 o 
  24   3   4       20.02       10.89      3.02 o 
  25   3   4       43.06       36.27      4.96 o 
  26   3   4        4.86        2.97      2.55 o 
  27   3   4        6.41        7.94      2.83 o 
  28   3   4        2.61        5.04      2.84 o 
  29   3   4       10.84       17.34      4.14 o 
  30   3   4        1.60        5.13      2.74 o 
  31   3   4        0.26        3.09      2.53 o 
 -31   4   4       12.24       22.71      5.60 o 
 -30   4   4       34.33       42.30      4.11 o 
 -29   4   4       67.48       92.43      5.28 o 
 -28   4   4        7.54       17.05      2.88 o 
 -27   4   4        4.32       10.21      2.50 o 
 -26   4   4       48.34       55.12      5.19 o 
 -25   4   4        0.21        1.71      3.37 o 
 -24   4   4        0.04       -2.19      1.67 o 
 -23   4   4       34.73       29.75      3.89 o 
 -22   4   4       11.62       15.22      3.09 o 
 -21   4   4        3.40        8.95      3.45 o 
 -20   4   4      284.83      271.51     12.86 o 
 -19   4   4        3.34        6.35      2.33 o 
 -18   4   4      271.67      259.67      9.12 o 
 -17   4   4      106.55      105.51     10.79 o 
 -16   4   4      273.21      273.66      9.28 o 
 -15   4   4       56.43       49.99      4.41 o 
 -14   4   4        0.07       -0.95      1.83 o 
 -13   4   4      174.42      162.48      6.91 o 
 -12   4   4        9.77        9.37      2.41 o 
 -11   4   4        3.25        5.03      2.46 o 
 -10   4   4       56.94       68.24      4.69 o 
  -9   4   4      307.36      272.72      8.95 o 
  -8   4   4      295.72      262.99      8.75 o 
  -7   4   4       12.08       12.44      2.00 o 
  -6   4   4      318.23      322.60      7.96 o 
  -5   4   4       85.57       89.11      3.98 o 
  -4   4   4        1.79        2.68      1.09 o 
  -3   4   4      127.57      120.19      5.55 o 
  -2   4   4      242.29      230.32      5.66 o 
  -1   4   4       18.93       21.50      2.40 o 
   0   4   4      761.62      790.23     13.72 o 
   1   4   4       32.45       38.47      4.58 o 
   2   4   4      393.98      397.72      7.66 o 
   3   4   4       46.69       48.27      2.89 o 
   4   4   4       22.66       18.33      1.97 o 
   5   4   4      146.26      154.26      4.52 o 
   6   4   4      224.72      195.73      5.15 o 
   7   4   4      113.74      124.78      4.13 o 
   8   4   4        0.04        3.55      1.37 o 
   9   4   4      215.84      198.81      6.90 o 
  10   4   4      181.13      177.99      5.05 o 
  11   4   4       85.71       72.93      3.44 o 
  12   4   4       11.18       11.49      1.94 o 
  13   4   4       71.95       77.29      3.65 o 
  14   4   4       12.12        7.78      1.80 o 
  15   4   4       94.46       98.61      4.12 o 
  16   4   4        1.51        1.23      1.51 o 
  17   4   4       76.19       61.64      3.63 o 
  18   4   4       42.98       35.77      3.85 o 
  19   4   4       24.70       21.65      3.61 o 
  20   4   4        8.31        9.83      2.98 o 
  21   4   4        0.45       -1.33      1.84 o 
  22   4   4       57.93       51.40      9.86 o 
  23   4   4        3.36        2.50      2.62 o 
  24   4   4        6.29        1.44      2.18 o 
  25   4   4       18.95       17.25      3.47 o 
  26   4   4        6.22        7.86      2.65 o 
  27   4   4        0.00        2.20      2.46 o 
  28   4   4        0.11       -0.49      2.46 o 
 -26   5   4       17.00       13.93      6.05 o 
 -25   5   4        3.81        2.46      2.56 o 
 -24   5   4        8.40       11.93      3.23 o 
 -23   5   4        0.18        1.59      2.40 o 
 -22   5   4       21.31       13.27      4.75 o 
 -21   5   4       43.65       46.72      5.17 o 
 -20   5   4       23.72       28.59      4.23 o 
 -19   5   4        2.64        4.90      3.01 o 
 -18   5   4       21.88       27.82      3.98 o 
 -17   5   4       28.75       37.08      4.49 o 
 -16   5   4       11.09       12.95      2.89 o 
 -15   5   4        4.05        4.13      3.45 o 
 -14   5   4       15.32       13.70      3.29 o 
 -13   5   4       40.29       41.99      9.47 o 
 -12   5   4        2.02        1.63      3.20 o 
 -11   5   4        1.86        1.79      2.11 o 
 -10   5   4       47.48       45.08      4.67 o 
  -9   5   4        0.05       -2.28      2.58 o 
  -8   5   4        0.07        1.27      1.96 o 
  -7   5   4       80.84       89.36      5.45 o 
  -6   5   4        0.96        3.08      2.22 o 
  -5   5   4       50.76       50.40      4.75 o 
  -4   5   4        5.89        4.04      2.21 o 
  -3   5   4       23.08       22.82      3.99 o 
  -2   5   4       52.27       59.48      5.03 o 
  -1   5   4       46.88       37.58      4.35 o 
   0   5   4        4.63        3.44      2.32 o 
   1   5   4       55.89       56.14      3.86 o 
   2   5   4        0.85        1.75      1.64 o 
   3   5   4       33.82       32.26      2.71 o 
   4   5   4       55.46       50.74      3.24 o 
   5   5   4      101.99      105.45      4.12 o 
   6   5   4       73.25       62.72      3.54 o 
   7   5   4        0.48        0.88      1.40 o 
   8   5   4        0.11        0.51      1.62 o 
   9   5   4       36.45       42.29      3.88 o 
  10   5   4        5.97        8.71      2.37 o 
  11   5   4        1.01        1.03      1.90 o 
  12   5   4       11.42       13.15      2.35 o 
  13   5   4       40.32       44.39      3.40 o 
  14   5   4       35.84       36.06      3.17 o 
  15   5   4        6.16        3.32      2.14 o 
  16   5   4       16.28       18.67      2.74 o 
  17   5   4       46.39       42.12      3.80 o 
  18   5   4        4.57        8.64      2.47 o 
  19   5   4        0.10        2.72      2.19 o 
  20   5   4        0.01        2.56      2.33 o 
  21   5   4       13.49       10.95      2.88 o 
  22   5   4        1.49        2.27      3.83 o 
  23   5   4       14.39       15.60      3.78 o 
 -18   6   4       47.53       62.50      5.88 o 
 -17   6   4       16.58       18.44      3.36 o 
 -16   6   4       14.25       17.59      3.51 o 
 -15   6   4       50.70       59.21      5.71 o 
 -14   6   4       11.73       18.21      7.21 o 
 -13   6   4       41.51       46.77      5.93 o 
 -12   6   4        0.00        1.15      1.97 o 
 -11   6   4        1.07        2.86      2.16 o 
 -10   6   4        3.76        4.79      2.49 o 
  -9   6   4        0.01        3.40      2.32 o 
  -8   6   4        4.61        6.90      3.17 o 
  -7   6   4        2.27        3.02      2.17 o 
  -6   6   4       10.39        9.90      3.26 o 
  -5   6   4       11.62       19.15      3.45 o 
  -4   6   4       12.74       15.98      3.26 o 
  -3   6   4       11.30        7.88      3.02 o 
  -2   6   4       19.68       19.15      3.74 o 
  -1   6   4       40.34       37.47      5.30 o 
   0   6   4       10.15       18.33      3.90 o 
   1   6   4       36.53       41.26      5.01 o 
   2   6   4       38.01       50.31      5.27 o 
   3   6   4        8.03        7.42      2.97 o 
   4   6   4       22.57       26.16      4.32 o 
   5   6   4        6.31        9.86      3.10 o 
   6   6   4        0.11        1.51      1.92 o 
   7   6   4        1.21        3.78      2.27 o 
   8   6   4       20.13       25.43      3.26 o 
   9   6   4        1.22        0.57      3.25 o 
  10   6   4        0.02        3.56      2.09 o 
  11   6   4        1.33        1.23      3.87 o 
  12   6   4        0.14       -4.21      2.86 o 
  13   6   4        0.02       -0.78      4.33 o 
  14   6   4       21.13       14.60      3.47 o 
  15   6   4        0.47       -0.57      2.18 o 
 -36   1   5        6.75       11.74      3.96 o 
 -35   1   5        1.54        4.54      3.31 o 
 -34   1   5       10.07       12.45      3.30 o 
 -33   1   5       12.82       17.28      4.30 o 
 -32   1   5       13.58       16.80      3.45 o 
 -31   1   5       21.02       22.46      4.59 o 
 -30   1   5       92.87       78.69      5.52 o 
 -29   1   5       68.40       67.08      5.48 o 
 -28   1   5        0.20        4.66      2.26 o 
 -27   1   5       31.99       35.09      4.12 o 
 -26   1   5      112.06       96.15      5.66 o 
 -25   1   5       98.66       91.69      5.28 o 
 -24   1   5       20.01       27.08      3.56 o 
 -23   1   5      574.82      534.12     13.63 o 
 -22   1   5      559.07      503.22     12.98 o 
 -21   1   5       84.29       73.28      3.45 o 
 -20   1   5      111.52      110.27      4.17 o 
 -19   1   5      166.18      142.71      4.66 o 
 -18   1   5       99.16      112.01      4.04 o 
 -17   1   5      663.83      659.78     11.81 o 
 -16   1   5      581.64      530.43      9.86 o 
 -15   1   5        1.32        2.63      1.25 o 
 -14   1   5       53.41       45.60      2.53 o 
 -13   1   5      128.22      133.41      4.02 o 
 -12   1   5       76.83       69.85      2.86 o 
 -11   1   5      319.49      341.35      6.93 o 
 -10   1   5        5.67        7.50      1.27 o 
  -9   1   5       46.59       53.71      2.41 o 
  -8   1   5        6.41        8.37      1.29 o 
  -7   1   5      574.35      538.73      9.27 o 
  -6   1   5      537.88      544.80     10.07 o 
  -5   1   5     2019.87     2024.14     32.32 o 
  -4   1   5       75.41       90.70      3.01 o 
  -3   1   5        9.53       20.40      1.37 o 
  -2   1   5        1.03        2.08      1.34 o 
  -1   1   5      163.95      189.70      3.93 o 
   0   1   5        4.78       10.04      1.23 o 
   1   1   5      770.37      749.60     10.49 o 
   2   1   5      145.91      180.23      6.40 o 
   3   1   5      114.26      107.28      2.74 o 
   4   1   5      120.98      117.16      2.89 o 
   5   1   5       24.34       18.38      1.30 o 
   6   1   5       18.09       19.19      1.31 o 
   7   1   5      270.31      260.82      4.49 o 
   8   1   5        2.39        5.25      2.23 o 
   9   1   5      181.85      202.37      5.05 o 
  10   1   5      543.65      502.14      9.07 o 
  11   1   5       50.51       52.12      3.05 o 
  12   1   5        7.97        6.92      1.27 o 
  13   1   5      135.59      134.35      4.19 o 
  14   1   5       88.38       99.71      3.71 o 
  15   1   5      957.76      908.35     14.47 o 
  16   1   5        0.39        2.86      1.42 o 
  17   1   5       72.37       57.80      3.23 o 
  18   1   5       13.04       16.03      2.11 o 
  19   1   5       75.80       74.41      3.53 o 
  20   1   5      101.65      114.07      4.42 o 
  21   1   5      183.16      154.63      6.03 o 
  22   1   5       22.42       21.36      2.65 o 
  23   1   5      116.98      109.33      4.76 o 
  24   1   5       44.90       42.86      3.57 o 
  25   1   5      136.71      135.31      5.51 o 
  26   1   5       67.03       68.91      4.40 o 
  27   1   5        0.84        6.59      2.25 o 
  28   1   5      142.40      126.21      7.64 o 
  29   1   5        0.07       -0.59      2.09 o 
  30   1   5       11.34       14.28      3.64 o 
  31   1   5        9.58       10.18      3.06 o 
  32   1   5        3.74        5.11      2.65 o 
  33   1   5       16.53       20.94      3.69 o 
 -35   2   5        8.72        8.42      3.45 o 
 -34   2   5       37.46       40.60      5.33 o 
 -33   2   5        3.56        8.66      3.21 o 
 -32   2   5        1.02       -0.56      2.83 o 
 -31   2   5        1.88        3.32      2.40 o 
 -30   2   5       58.61       54.69      5.31 o 
 -29   2   5       11.64       19.64      3.51 o 
 -28   2   5      541.21      483.15     16.78 o 
 -27   2   5       43.64       46.92      4.85 o 
 -26   2   5       50.79       52.54      4.97 o 
 -25   2   5        5.96        7.54      2.28 o 
 -24   2   5       90.10       95.57      4.39 o 
 -23   2   5      101.25       88.68      4.51 o 
 -22   2   5      253.90      240.12      6.89 o 
 -21   2   5        6.02        9.82      1.86 o 
 -20   2   5      161.65      166.11      5.48 o 
 -19   2   5       92.83       72.92      3.79 o 
 -18   2   5        7.96       13.35      2.05 o 
 -17   2   5      122.51      110.26      7.40 o 
 -16   2   5        2.33        4.15      1.75 o 
 -15   2   5        0.01        2.59      1.20 o 
 -14   2   5        1.12        2.45      1.42 o 
 -13   2   5       13.60       18.11      2.46 o 
 -12   2   5       14.36       15.31      2.37 o 
 -11   2   5       15.11       13.55      2.09 o 
 -10   2   5       44.43       45.11      3.35 o 
  -9   2   5      192.16      190.75     18.48 o 
  -8   2   5     1050.54     1096.12     20.56 o 
  -7   2   5      115.16      111.96      5.02 o 
  -6   2   5      786.45      821.98     16.26 o 
  -5   2   5      179.28      184.36      5.39 o 
  -4   2   5      370.13      343.94      6.70 o 
  -3   2   5      523.64      511.64      8.59 o 
  -2   2   5      225.83      212.28      4.51 o 
  -1   2   5       26.32       28.07      3.77 o 
   0   2   5      807.95      751.84     10.79 o 
   1   2   5       87.05       77.11      2.86 o 
   2   2   5      472.69      456.08      7.49 o 
   3   2   5      236.45      228.86      4.77 o 
   4   2   5        0.19        2.50      0.78 o 
   5   2   5        5.29       10.08      2.01 o 
   6   2   5      728.82      744.47      9.94 o 
   7   2   5        4.30       10.44      1.23 o 
   8   2   5       19.15       21.90      1.92 o 
   9   2   5       12.73       15.16      1.65 o 
  10   2   5       11.99       10.11      1.59 o 
  11   2   5       64.33       69.66      2.96 o 
  12   2   5      165.15      152.70      5.07 o 
  13   2   5      172.57      175.08      4.92 o 
  14   2   5      188.54      191.70      5.20 o 
  15   2   5        0.59        2.09      1.10 o 
  16   2   5       24.04       32.61      3.49 o 
  17   2   5      157.27      130.74      5.48 o 
  18   2   5        8.78        8.01      2.13 o 
  19   2   5      110.39      109.31      5.25 o 
  20   2   5       77.58       81.89      4.85 o 
  21   2   5      108.06      114.22      5.61 o 
  22   2   5      152.87      160.54      6.77 o 
  23   2   5       16.46        9.46      2.68 o 
  24   2   5      100.83       82.15      5.49 o 
  25   2   5        0.05       13.35      3.59 o 
  26   2   5       56.67       51.67      5.85 o 
  27   2   5        0.83        4.18      2.02 o 
  28   2   5       22.63       21.35      3.88 o 
  29   2   5       25.00       30.37      4.63 o 
  30   2   5        7.17       10.77      2.95 o 
  31   2   5        0.97        1.75      3.19 o 
  32   2   5        0.01        2.73      5.66 o 
 -33   3   5        7.89        9.94      3.59 o 
 -32   3   5       28.29       42.03      5.24 o 
 -31   3   5       45.62       50.10     10.15 o 
 -30   3   5        1.41        4.19      1.82 o 
 -29   3   5        0.10        1.01      1.74 o 
 -28   3   5        0.30        3.84      1.83 o 
 -27   3   5      179.76      185.45     10.30 o 
 -26   3   5       12.99       17.43      2.66 o 
 -25   3   5       35.71       39.42      3.56 o 
 -24   3   5       41.04       47.84      3.82 o 
 -23   3   5      212.85      194.98      6.50 o 
 -22   3   5       20.29       17.78      3.40 o 
 -21   3   5       91.81       78.55      4.17 o 
 -20   3   5      131.56      115.42      8.64 o 
 -19   3   5      145.36      128.68      6.89 o 
 -18   3   5      267.22      244.17      8.41 o 
 -17   3   5       33.08       34.45      3.66 o 
 -16   3   5      107.38      118.36      5.62 o 
 -15   3   5        0.16        7.67      2.19 o 
 -14   3   5      131.66      113.86      5.48 o 
 -13   3   5        3.78        5.58      2.04 o 
 -12   3   5        3.33        5.49      2.58 o 
 -11   3   5      225.78      205.53      7.28 o 
 -10   3   5       34.43       46.01      3.25 o 
  -9   3   5        1.27        2.01      1.55 o 
  -8   3   5       28.66       23.91      2.60 o 
  -7   3   5      173.77      169.43      5.51 o 
  -6   3   5        5.28        8.49      1.77 o 
  -5   3   5      645.46      614.32     11.96 o 
  -4   3   5      137.62      146.78      4.99 o 
  -3   3   5       71.86       63.47      9.41 o 
  -2   3   5        0.08        1.22      1.10 o 
  -1   3   5        0.99        1.39      0.91 o 
   0   3   5       73.08       73.83      2.76 o 
   1   3   5      187.54      176.70      4.39 o 
   2   3   5      209.44      229.91      7.11 o 
   3   3   5      189.74      182.65      4.57 o 
   4   3   5      351.13      340.05     12.15 o 
   5   3   5       26.07       22.41      1.91 o 
   6   3   5       19.13       16.99      1.75 o 
   7   3   5      357.19      337.16      6.70 o 
   8   3   5        7.31       12.46      2.07 o 
   9   3   5       39.37       37.33      3.12 o 
  10   3   5       19.50       17.69      2.41 o 
  11   3   5       32.78       35.72      3.16 o 
  12   3   5      233.12      222.58      6.97 o 
  13   3   5       19.54       19.73      2.68 o 
  14   3   5        0.60        1.01      1.66 o 
  15   3   5        4.56        9.99      2.07 o 
  16   3   5       23.23       22.38      2.89 o 
  17   3   5        0.23        1.87      1.67 o 
  18   3   5        0.05        2.68      1.74 o 
  19   3   5        0.21        2.06      1.73 o 
  20   3   5       27.72       28.20      3.52 o 
  21   3   5       47.27       48.12      4.43 o 
  22   3   5        1.80        1.30      1.97 o 
  23   3   5        1.05       -0.99      1.78 o 
  24   3   5       38.51       46.43      5.45 o 
  25   3   5       28.12       31.95      4.13 o 
  26   3   5       72.61       84.88      5.87 o 
  27   3   5        0.19        4.13      3.81 o 
  28   3   5       43.40       52.86      6.11 o 
  29   3   5       31.94       33.38      6.36 o 
 -29   4   5        1.18        6.87      2.25 o 
 -28   4   5       11.52       17.37      2.97 o 
 -27   4   5        4.24        6.21      2.20 o 
 -26   4   5       23.31       17.82      3.14 o 
 -25   4   5        0.01        3.46      2.29 o 
 -24   4   5        3.05        3.22      2.13 o 
 -23   4   5        5.43        8.92      2.57 o 
 -22   4   5        6.77        9.89      2.81 o 
 -21   4   5        0.59        5.31      3.34 o 
 -20   4   5      148.88      143.99      6.96 o 
 -19   4   5       12.18       14.17      2.88 o 
 -18   4   5       56.80       53.82     12.00 o 
 -17   4   5       12.08       11.56      2.63 o 
 -16   4   5       52.46       42.21      4.34 o 
 -15   4   5       58.74       70.35      5.29 o 
 -14   4   5      118.55      129.87      6.33 o 
 -13   4   5        3.27        9.08      2.49 o 
 -12   4   5       41.43       48.65      4.44 o 
 -11   4   5       40.02       40.14      4.12 o 
 -10   4   5       54.38       58.80      4.71 o 
  -9   4   5       26.81       31.41      2.99 o 
  -8   4   5       13.16       12.47      2.52 o 
  -7   4   5       82.01       81.63      4.09 o 
  -6   4   5       65.31       74.66      3.99 o 
  -5   4   5      397.27      407.05      9.66 o 
  -4   4   5      132.19      130.18      5.43 o 
  -3   4   5       34.27       32.58      2.96 o 
  -2   4   5        0.04        1.57      2.61 o 
  -1   4   5       19.07       20.26      2.59 o 
   0   4   5       29.08       29.14      2.80 o 
   1   4   5        3.71        4.16      1.65 o 
   2   4   5        0.40        6.94      2.02 o 
   3   4   5      193.01      186.43      5.93 o 
   4   4   5        4.04        7.74      1.65 o 
   5   4   5       54.69       47.19      2.79 o 
   6   4   5        1.41        0.96      1.13 o 
   7   4   5        2.29        5.19      1.38 o 
   8   4   5        0.02        0.71      1.46 o 
   9   4   5        3.10        5.03      1.71 o 
  10   4   5      104.56       94.49      4.66 o 
  11   4   5       52.97       62.22      4.19 o 
  12   4   5       57.43       47.03      3.78 o 
  13   4   5        8.02        6.94      2.13 o 
  14   4   5        8.81       10.57      2.31 o 
  15   4   5       25.38       29.25      3.42 o 
  16   4   5        0.30       -1.48      1.72 o 
  17   4   5       79.39       65.11      4.77 o 
  18   4   5       86.52       78.19      8.50 o 
  19   4   5       23.79       23.53      3.49 o 
  20   4   5        0.74        3.06      1.98 o 
  21   4   5        6.46        6.99      2.51 o 
  22   4   5       11.38        0.98      3.97 o 
  23   4   5        2.38        4.26      2.20 o 
  24   4   5        0.02        1.25      3.01 o 
  25   4   5       25.20       24.47      4.66 o 
  26   4   5        4.83        6.00      2.69 o 
 -24   5   5        1.54        1.28      2.58 o 
 -23   5   5        2.51       -0.29      2.07 o 
 -22   5   5        0.32        3.08      2.28 o 
 -21   5   5        7.47        6.57      2.88 o 
 -20   5   5        8.74        8.69      2.92 o 
 -19   5   5        1.07        1.11      2.09 o 
 -18   5   5        8.52        4.60      2.45 o 
 -17   5   5       19.49       21.17      3.57 o 
 -16   5   5        1.68        2.29      2.04 o 
 -15   5   5       12.57       13.64      3.11 o 
 -14   5   5       25.15       25.50      3.90 o 
 -13   5   5       45.56       48.62      5.11 o 
 -12   5   5       18.61       19.90      3.37 o 
 -11   5   5        8.78        6.77      2.55 o 
 -10   5   5       42.88       43.62      4.66 o 
  -9   5   5        0.95        1.45      2.12 o 
  -8   5   5       11.87       11.84      3.04 o 
  -7   5   5       27.40       25.13      3.78 o 
  -6   5   5       28.78       36.36      4.32 o 
  -5   5   5      288.44      293.56     10.20 o 
  -4   5   5      101.48      110.22      6.26 o 
  -3   5   5       42.02       45.22      4.74 o 
  -2   5   5      118.25      111.67      6.15 o 
  -1   5   5       12.79       15.01      3.24 o 
   0   5   5        3.94        2.28      4.41 o 
   1   5   5      123.39      121.05      6.48 o 
   2   5   5        0.06        4.18      4.00 o 
   3   5   5       14.17       15.12      2.53 o 
   4   5   5       23.58       28.36      2.81 o 
   5   5   5        9.33       10.10      2.22 o 
   6   5   5       18.22       23.36      5.56 o 
   7   5   5        3.64        3.10      2.57 o 
   8   5   5       17.83       12.17      2.54 o 
   9   5   5       71.30       72.09      4.78 o 
  10   5   5       50.10       51.21      4.24 o 
  11   5   5       15.61       17.87      4.08 o 
  12   5   5       64.44       60.44      4.63 o 
  13   5   5        0.99        3.64      1.93 o 
  14   5   5       15.95       16.66      2.93 o 
  15   5   5       31.09       24.69      3.80 o 
  16   5   5        6.14       10.23      2.48 o 
  17   5   5        6.28        3.85      2.11 o 
  18   5   5        0.31       -2.34      1.96 o 
  19   5   5       22.03       29.34      3.86 o 
  20   5   5        0.25        4.80      2.51 o 
  21   5   5        0.03       -1.63      2.25 o 
 -15   6   5        0.23        3.70      2.93 o 
 -14   6   5        4.66       10.39      2.88 o 
 -13   6   5        1.44        1.60      4.35 o 
 -12   6   5        2.40        2.73      2.33 o 
 -11   6   5        3.53        4.81      2.78 o 
 -10   6   5       15.60       15.95      3.27 o 
  -9   6   5        0.01        7.30      2.37 o 
  -8   6   5        4.53        2.44      2.60 o 
  -7   6   5       19.80       25.00      3.93 o 
  -6   6   5       14.43       21.53      4.29 o 
  -5   6   5        6.95        9.76      2.82 o 
  -4   6   5       28.34       41.53      8.04 o 
  -3   6   5        2.19       -1.39      2.14 o 
  -2   6   5        1.66        1.55      2.58 o 
  -1   6   5       30.31       31.61      4.39 o 
   0   6   5       19.06       21.22      3.88 o 
   1   6   5        8.81        5.06      5.06 o 
   2   6   5        5.73        2.32      7.37 o 
   3   6   5        0.09        1.97      2.33 o 
   4   6   5        6.38       12.44      3.27 o 
   5   6   5        0.63       -1.70      5.72 o 
   6   6   5        1.56       -1.67      6.31 o 
   7   6   5       40.54       45.77     10.45 o 
   8   6   5        2.54       -5.33      6.82 o 
   9   6   5       40.14       42.18      6.61 o 
  10   6   5        2.30        1.97      2.68 o 
  11   6   5        0.74       -1.73      2.53 o 
  12   6   5        0.60       -0.33      2.71 o 
 -35   0   6       40.08       49.19      7.53 o 
 -34   0   6        0.01        3.28      3.39 o 
 -33   0   6        2.97       -1.16      3.01 o 
 -32   0   6       11.65       11.32      4.50 o 
 -31   0   6       10.85        8.10      3.72 o 
 -30   0   6       10.43       18.34      4.65 o 
 -29   0   6      136.10      149.46     10.30 o 
 -28   0   6        8.31       12.12      4.11 o 
 -27   0   6        3.82        6.70      3.57 o 
 -26   0   6      303.83      302.49     14.65 o 
 -25   0   6        1.06        2.05      3.13 o 
 -24   0   6      334.42      316.04     14.86 o 
 -23   0   6      154.03      188.26     11.17 o 
 -22   0   6     1188.49     1177.46     34.04 o 
 -21   0   6      729.82      706.18     23.70 o 
 -20   0   6      185.63      223.28     11.85 o 
 -19   0   6     4413.63     4220.63     94.04 o 
 -18   0   6        2.76       17.30      4.14 o 
 -17   0   6      128.20      109.47      7.77 o 
 -16   0   6      259.37      263.07     12.09 o 
 -15   0   6      217.34      238.89     11.29 o 
 -14   0   6        7.63       29.90      4.62 o 
 -13   0   6      309.95      277.90     11.94 o 
 -12   0   6      135.25      133.41      7.71 o 
 -11   0   6        0.58        4.91      1.85 o 
 -10   0   6      435.96      415.51     14.56 o 
  -9   0   6        1.80        4.71      2.05 o 
  -8   0   6       56.64       59.89      4.82 o 
  -7   0   6      242.92      226.98      5.90 o 
  -6   0   6      338.50      293.23     11.08 o 
  -5   0   6      276.00      300.91      7.11 o 
  -4   0   6      954.27      981.79     30.96 o 
  -3   0   6      346.21      365.32      8.36 o 
  -2   0   6     3744.57     4044.62     61.47 o 
  -1   0   6      349.51      371.84      8.42 o 
   0   0   6      122.00      126.64      7.38 o 
   1   0   6       43.01       52.14      3.43 o 
   2   0   6      286.25      250.94      5.83 o 
   3   0   6        1.86       14.07      2.55 o 
   4   0   6       71.10       80.80      2.96 o 
   5   0   6        5.56       13.92      1.44 o 
   6   0   6       94.31      120.84      4.40 o 
   7   0   6      129.66      106.10      5.20 o 
   8   0   6        1.77        6.09      1.72 o 
   9   0   6       58.71       58.37      4.60 o 
  10   0   6      459.32      460.55     15.35 o 
  11   0   6     1468.93     1415.26     28.98 o 
  12   0   6        0.28        7.54      2.16 o 
  13   0   6       77.16       71.16      4.72 o 
  14   0   6      213.75      193.78      8.92 o 
  15   0   6      713.87      757.56     18.54 o 
  16   0   6       76.52       94.33      5.71 o 
  17   0   6      346.37      331.26     11.07 o 
  18   0   6     1019.17      999.59     23.11 o 
  19   0   6      423.30      410.81     42.78 o 
  20   0   6       23.56       28.20      4.94 o 
  21   0   6       25.82       27.55      3.93 o 
  22   0   6      326.53      352.68     12.07 o 
  23   0   6       69.26       64.58      5.64 o 
  24   0   6      102.21      108.14      7.07 o 
  25   0   6      298.57      271.28     14.52 o 
  26   0   6       69.07       59.54      5.02 o 
  27   0   6       27.18       28.08      8.92 o 
  28   0   6       28.04       21.21      4.64 o 
  29   0   6        2.35        1.15      4.42 o 
  30   0   6        1.67        2.44      3.90 o 
  31   0   6       10.53       22.51      6.82 o 
 -35   1   6        0.11        1.55      5.18 o 
 -34   1   6       35.73       39.09      5.34 o 
 -33   1   6        3.03        6.06      2.97 o 
 -32   1   6       51.16       65.56      5.94 o 
 -31   1   6        4.74       -0.09      2.67 o 
 -30   1   6       15.70       17.19      3.57 o 
 -29   1   6        1.78        5.57      2.61 o 
 -28   1   6       84.58       84.44      6.17 o 
 -27   1   6        2.58        5.72      2.46 o 
 -26   1   6      219.00      201.21      8.33 o 
 -25   1   6      163.77      151.68      7.08 o 
 -24   1   6       28.54       21.04      3.45 o 
 -23   1   6       89.45      106.72      5.82 o 
 -22   1   6      104.88      102.97      5.68 o 
 -21   1   6      335.58      293.54      9.63 o 
 -20   1   6       45.55       44.38      4.22 o 
 -19   1   6      100.81       91.90      5.16 o 
 -18   1   6      523.30      519.71     13.16 o 
 -17   1   6       69.38       64.62      4.43 o 
 -16   1   6      368.06      339.95      9.89 o 
 -15   1   6       31.05       31.50      4.72 o 
 -14   1   6       93.52       92.63      4.73 o 
 -13   1   6        0.00        2.64      0.95 o 
 -12   1   6       47.44       57.32      2.64 o 
 -11   1   6        6.52        6.54      1.23 o 
 -10   1   6       51.13       54.24      2.54 o 
  -9   1   6       22.28       21.52      1.94 o 
  -8   1   6      194.43      193.97      5.04 o 
  -7   1   6       19.35       23.70      2.07 o 
  -6   1   6      781.43      765.56     15.23 o 
  -5   1   6     1033.93     1070.81     15.91 o 
  -4   1   6      298.95      251.32      5.72 o 
  -3   1   6     1087.03     1091.38     16.07 o 
  -2   1   6      487.52      473.54      6.76 o 
  -1   1   6     1109.22     1148.47     13.40 o 
   0   1   6      508.20      525.58     11.40 o 
   1   1   6      554.12      645.29      8.85 o 
   2   1   6       20.95       33.43      3.23 o 
   3   1   6      158.33      161.44      4.65 o 
   4   1   6       91.75       86.23      2.31 o 
   5   1   6        1.45        4.74      0.79 o 
   6   1   6      277.76      255.20      5.97 o 
   7   1   6        2.48        3.22      1.59 o 
   8   1   6      506.97      463.03      8.85 o 
   9   1   6        2.66        4.79      1.24 o 
  10   1   6       15.61       22.09      2.19 o 
  11   1   6        1.34        1.78      0.96 o 
  12   1   6      403.56      387.43      8.18 o 
  13   1   6        0.00        2.76      1.12 o 
  14   1   6       50.29       62.53      3.26 o 
  15   1   6      171.60      168.57      5.20 o 
  16   1   6      100.49       98.92      4.30 o 
  17   1   6       58.78       63.12      3.53 o 
  18   1   6      220.85      230.70      6.39 o 
  19   1   6      460.18      454.55      9.65 o 
  20   1   6        5.52        3.51      1.58 o 
  21   1   6      159.68      128.76      4.91 o 
  22   1   6      327.26      294.67      7.75 o 
  23   1   6       22.65       30.03      5.03 o 
  24   1   6       30.45       20.38      2.78 o 
  25   1   6        0.45       -0.87      1.68 o 
  26   1   6       29.27       33.23      4.05 o 
  27   1   6        9.80        6.22      3.27 o 
  28   1   6        6.44        1.82      2.25 o 
  29   1   6        0.93       -1.47      2.96 o 
  30   1   6       17.77       16.51      4.21 o 
  31   1   6       18.73       14.15      6.97 o 
 -33   2   6        6.90        5.48      3.23 o 
 -32   2   6       19.23       28.70      4.81 o 
 -31   2   6       79.06       80.76      6.67 o 
 -30   2   6       28.61       41.50      5.21 o 
 -29   2   6       25.24       23.61      5.78 o 
 -28   2   6        7.69       19.64      4.33 o 
 -27   2   6        0.01        1.26      2.32 o 
 -26   2   6        9.50        7.18      2.88 o 
 -25   2   6       65.18       62.21      5.58 o 
 -24   2   6       14.02       17.47      3.49 o 
 -23   2   6       12.85       16.57      4.36 o 
 -22   2   6       28.05       30.94      4.21 o 
 -21   2   6      231.96      215.03      8.50 o 
 -20   2   6       17.71       20.80      3.51 o 
 -19   2   6       53.29       40.21      2.98 o 
 -18   2   6       52.27       63.94      3.58 o 
 -17   2   6      143.36      133.19      4.85 o 
 -16   2   6      116.04       97.98      4.15 o 
 -15   2   6        1.56       15.68      2.12 o 
 -14   2   6       23.79       28.95      2.71 o 
 -13   2   6       10.56       25.53      2.50 o 
 -12   2   6      171.67      178.16      5.41 o 
 -11   2   6      500.66      481.77     11.66 o 
 -10   2   6       14.21       18.15      2.66 o 
  -9   2   6       12.03        8.92      2.06 o 
  -8   2   6        1.20       -1.66      1.29 o 
  -7   2   6      140.87      159.78      5.99 o 
  -6   2   6      130.06      125.06      5.29 o 
  -5   2   6        9.81       14.93      2.17 o 
  -4   2   6       93.32       81.20      3.67 o 
  -3   2   6        0.42        0.78      1.18 o 
  -2   2   6       26.92       28.05      2.52 o 
  -1   2   6       59.13       50.94      2.96 o 
   0   2   6       12.48       14.24      1.97 o 
   1   2   6        1.91        6.61      1.18 o 
   2   2   6        5.78       12.56      1.44 o 
   3   2   6        0.07        2.96      0.97 o 
   4   2   6        1.02        1.10      0.78 o 
   5   2   6       18.77       23.41      1.61 o 
   6   2   6       11.26       14.07      1.70 o 
   7   2   6       97.77      107.80      3.81 o 
   8   2   6      229.14      229.64      5.81 o 
   9   2   6      797.33      720.08     12.29 o 
  10   2   6      137.74      127.05      4.28 o 
  11   2   6      509.55      482.57      9.38 o 
  12   2   6       89.23       85.74      3.53 o 
  13   2   6        2.70        6.19      1.26 o 
  14   2   6       11.83       17.18      2.11 o 
  15   2   6        5.96        6.48      1.90 o 
  16   2   6       27.41       21.49      2.87 o 
  17   2   6       21.41       21.66      2.91 o 
  18   2   6       39.53       36.49      3.65 o 
  19   2   6      255.62      223.42      7.57 o 
  20   2   6        0.35        2.38      1.80 o 
  21   2   6       72.89       74.13      4.98 o 
  22   2   6        1.47        6.19      2.84 o 
  23   2   6       23.25       18.73      3.12 o 
  24   2   6        1.17       -2.06      2.73 o 
  25   2   6       16.31       11.84      2.99 o 
  26   2   6       82.72       93.99      7.28 o 
  27   2   6        0.28        2.25      2.79 o 
  28   2   6        0.90        4.53      2.57 o 
  29   2   6       45.35       57.65      5.68 o 
  30   2   6       20.70       34.35      5.54 o 
 -31   3   6        3.60        2.72      3.06 o 
 -30   3   6        2.00        2.53      3.02 o 
 -29   3   6       11.23        9.78      3.36 o 
 -28   3   6       17.71       21.76      4.11 o 
 -27   3   6        0.77        2.98      2.73 o 
 -26   3   6        4.88        7.94      3.02 o 
 -25   3   6       72.27       76.87      6.14 o 
 -24   3   6        7.63        8.54      2.86 o 
 -23   3   6        1.08        3.08      1.59 o 
 -22   3   6       10.66        6.16      2.91 o 
 -21   3   6       45.74       36.98      3.38 o 
 -20   3   6        5.69        5.62      1.77 o 
 -19   3   6       30.63       34.74      3.56 o 
 -18   3   6       63.58       66.56      4.66 o 
 -17   3   6        1.22        2.58      1.70 o 
 -16   3   6        8.86       10.33      4.87 o 
 -15   3   6       26.54       41.34      4.11 o 
 -14   3   6      108.44       83.02      4.87 o 
 -13   3   6        0.35        1.41      1.75 o 
 -12   3   6       53.54       63.75      4.36 o 
 -11   3   6       17.15       16.89      2.45 o 
 -10   3   6       21.77       22.95      2.80 o 
  -9   3   6      120.99      111.82      4.81 o 
  -8   3   6      432.96      431.33     10.01 o 
  -7   3   6       48.01       48.92      3.57 o 
  -6   3   6        1.68        0.62      1.65 o 
  -5   3   6      185.12      185.90      6.36 o 
  -4   3   6        4.28       10.93      2.43 o 
  -3   3   6       58.10       67.42      4.82 o 
  -2   3   6        8.76        8.16      1.88 o 
  -1   3   6      234.92      241.22      6.78 o 
   0   3   6       12.54       18.66      3.70 o 
   1   3   6        2.34        7.31      3.25 o 
   2   3   6      112.75      102.18      4.26 o 
   3   3   6      119.42      122.29      4.64 o 
   4   3   6      529.82      549.02     11.09 o 
   5   3   6       28.38       34.84      2.97 o 
   6   3   6       78.11       78.86      3.99 o 
   7   3   6       11.92       14.91      2.14 o 
   8   3   6       45.31       37.99      3.17 o 
   9   3   6        1.42        0.22      1.76 o 
  10   3   6       52.48       46.77      3.54 o 
  11   3   6       70.42       80.42      4.26 o 
  12   3   6       35.36       29.35      3.19 o 
  13   3   6        0.01       -0.22      1.67 o 
  14   3   6      157.66      141.10      7.82 o 
  15   3   6       43.48       51.23      4.80 o 
  16   3   6        0.44       -0.61      1.55 o 
  17   3   6        0.41        1.08      1.77 o 
  18   3   6       10.97       13.18      2.66 o 
  19   3   6      107.55      110.17      5.63 o 
  20   3   6        1.19        3.93      2.20 o 
  21   3   6      186.95      189.32      7.72 o 
  22   3   6       50.95       49.70      4.77 o 
  23   3   6       40.17       51.34      4.97 o 
  24   3   6       59.56       60.85      5.35 o 
  25   3   6       13.02       18.15      3.60 o 
  26   3   6       14.80       16.90      3.80 o 
  27   3   6        0.41       -2.09      3.80 o 
 -27   4   6        1.32        3.43      2.04 o 
 -26   4   6        2.60        1.53      2.05 o 
 -25   4   6       12.89       22.02      3.16 o 
 -24   4   6       41.91       46.37      4.26 o 
 -23   4   6        0.93        5.25      2.22 o 
 -22   4   6       87.65       94.63      5.71 o 
 -21   4   6       36.88       45.09      4.69 o 
 -20   4   6        6.17        9.15      2.52 o 
 -19   4   6       73.30       86.20      5.69 o 
 -18   4   6        4.49        7.05      4.23 o 
 -17   4   6      165.62      152.07      7.14 o 
 -16   4   6       22.53       30.01      3.99 o 
 -15   4   6       77.37       59.83      4.99 o 
 -14   4   6      100.84       90.25      5.49 o 
 -13   4   6        0.30        1.80      2.00 o 
 -12   4   6        0.71       -1.48      1.69 o 
 -11   4   6        1.81       -0.13      3.02 o 
 -10   4   6        2.98        5.98      1.92 o 
  -9   4   6       40.66       42.46      3.59 o 
  -8   4   6      175.34      174.00      6.21 o 
  -7   4   6       32.17       33.35      3.22 o 
  -6   4   6        0.38        1.06      1.58 o 
  -5   4   6       33.80       43.69      3.57 o 
  -4   4   6      132.47      141.56      5.60 o 
  -3   4   6       67.62       83.38      4.52 o 
  -2   4   6      774.88      790.17     15.33 o 
  -1   4   6        0.92        7.87      2.16 o 
   0   4   6       48.87       47.01      3.85 o 
   1   4   6      247.92      241.37      7.16 o 
   2   4   6       13.19       16.51      2.40 o 
   3   4   6       90.38       99.63      5.86 o 
   4   4   6      384.96      382.70     12.65 o 
   5   4   6        1.94        6.24      2.34 o 
   6   4   6       51.91       58.36      5.17 o 
   7   4   6       13.92       14.70      3.17 o 
   8   4   6        3.92        6.41      2.36 o 
   9   4   6        2.88        2.50      2.44 o 
  10   4   6        0.87        1.13      1.55 o 
  11   4   6        4.29        4.80      1.81 o 
  12   4   6        4.24        3.85      1.88 o 
  13   4   6       11.28        9.40      2.30 o 
  14   4   6       24.76       26.05      3.29 o 
  15   4   6      100.65      103.06      5.38 o 
  16   4   6        0.71        0.82      1.89 o 
  17   4   6        4.70        5.24      2.48 o 
  18   4   6       25.21       27.46      3.62 o 
  19   4   6        2.99        4.03      2.22 o 
  20   4   6        3.15       -1.53      2.43 o 
  21   4   6       21.83       20.57      3.80 o 
  22   4   6        1.19       -1.49      2.65 o 
  23   4   6       13.64       21.88      4.01 o 
 -21   5   6        8.50       12.00      2.87 o 
 -20   5   6       16.41       18.51      3.30 o 
 -19   5   6       17.11       16.18      3.47 o 
 -18   5   6       14.77       28.96      4.00 o 
 -17   5   6       94.81       84.63      6.43 o 
 -16   5   6        3.63        3.23      5.20 o 
 -15   5   6       18.85       15.25      3.27 o 
 -14   5   6        2.92        7.22      4.41 o 
 -13   5   6       15.70       20.77      3.54 o 
 -12   5   6       20.80       27.87      4.06 o 
 -11   5   6        0.93        1.49      2.28 o 
 -10   5   6        2.18        5.09      5.51 o 
  -9   5   6        0.08        2.17      2.41 o 
  -8   5   6       30.18       35.53      4.42 o 
  -7   5   6       42.99       42.12      8.73 o 
  -6   5   6       26.35       29.25      4.24 o 
  -5   5   6        5.09        4.05      2.58 o 
  -4   5   6       33.19       44.71      4.78 o 
  -3   5   6       58.65       79.79      5.65 o 
  -2   5   6       14.51       17.09      3.64 o 
  -1   5   6      105.56      101.85      9.17 o 
   0   5   6        0.01        1.85      2.92 o 
   1   5   6       22.75       26.11      3.08 o 
   2   5   6       14.75       28.12      3.38 o 
   3   5   6        3.19        4.84      4.53 o 
   4   5   6       37.20       44.45      6.34 o 
   5   5   6        1.27        1.94      2.37 o 
   6   5   6       22.60       24.80      5.02 o 
   7   5   6       61.84       53.96      5.41 o 
   8   5   6        0.43        1.18      2.98 o 
   9   5   6       36.58       22.21      4.05 o 
  10   5   6        0.61        0.46      2.98 o 
  11   5   6        0.06       -3.54      2.36 o 
  12   5   6        0.81        1.68      2.89 o 
  13   5   6        0.00       -3.27      2.96 o 
  14   5   6        6.86        2.48      3.06 o 
  15   5   6        0.00       -1.09      3.19 o 
  16   5   6        6.52        4.55      4.33 o 
  17   5   6        4.85        4.51      2.76 o 
  18   5   6        1.22        1.97      3.33 o 
 -10   6   6        5.09       13.69      3.14 o 
  -9   6   6        7.64        9.14      4.33 o 
  -8   6   6        0.74        3.42      2.40 o 
  -7   6   6        5.89        6.10      2.53 o 
  -6   6   6       18.87       21.29      3.80 o 
  -5   6   6        0.12        3.51      2.46 o 
  -4   6   6       40.59       32.12      4.48 o 
  -3   6   6        7.00       10.09      2.99 o 
  -2   6   6        0.64        2.14      5.15 o 
  -1   6   6        5.24        6.04      2.96 o 
   0   6   6        0.05       -0.06      3.47 o 
   1   6   6        0.63        2.33      7.95 o 
   2   6   6        0.74       -4.94      4.44 o 
   3   6   6       18.88       31.30      8.01 o 
   4   6   6       41.78       58.34      9.89 o 
   5   6   6       18.65       41.45      9.32 o 
   6   6   6       91.02      117.78     13.34 o 
 -33   1   7       24.46       42.30      6.31 o 
 -32   1   7        4.43        5.62      3.02 o 
 -31   1   7        5.34       -0.16      2.49 o 
 -30   1   7        0.00        1.03      2.55 o 
 -29   1   7       49.74       44.00      6.27 o 
 -28   1   7        0.19        2.84      2.40 o 
 -27   1   7        3.68        6.79      2.62 o 
 -26   1   7        0.96        3.10      2.16 o 
 -25   1   7      128.34      130.21      9.53 o 
 -24   1   7        6.30        8.83      2.35 o 
 -23   1   7       12.54       16.30      3.03 o 
 -22   1   7       61.95       59.96      5.05 o 
 -21   1   7      120.58      119.55      6.13 o 
 -20   1   7       13.91       22.15      3.32 o 
 -19   1   7      626.13      553.98     14.33 o 
 -18   1   7       48.28       61.68      7.34 o 
 -17   1   7      280.74      243.24      8.56 o 
 -16   1   7      630.90      553.50     15.41 o 
 -15   1   7       23.55       24.00      3.28 o 
 -14   1   7       55.62       55.46      4.36 o 
 -13   1   7        3.03        5.69      1.90 o 
 -12   1   7      540.52      453.06     14.65 o 
 -11   1   7      131.58      127.28      5.60 o 
 -10   1   7       19.76       27.29      3.11 o 
  -9   1   7      209.08      197.83      6.88 o 
  -8   1   7        0.03        3.17      1.85 o 
  -7   1   7      196.20      165.13      4.79 o 
  -6   1   7        0.52        1.56      1.02 o 
  -5   1   7        0.13        2.43      0.96 o 
  -4   1   7       64.77       69.80      2.93 o 
  -3   1   7       19.92       28.14      2.03 o 
  -2   1   7      351.93      335.35      6.56 o 
  -1   1   7        0.20        1.35      0.88 o 
   0   1   7      135.74      146.94      3.99 o 
   1   1   7       51.39       51.57      4.06 o 
   2   1   7       11.07       14.78      1.49 o 
   3   1   7      332.44      296.49      5.63 o 
   4   1   7       47.05       45.73      2.11 o 
   5   1   7       19.04       27.05      2.39 o 
   6   1   7      184.04      169.23      4.99 o 
   7   1   7      118.10      115.25      4.16 o 
   8   1   7      150.92      143.03      4.66 o 
   9   1   7       17.57       21.51      2.19 o 
  10   1   7       13.28       13.36      1.91 o 
  11   1   7       29.02       33.44      2.65 o 
  12   1   7      529.25      479.00      9.73 o 
  13   1   7       19.24       20.32      2.29 o 
  14   1   7       15.14       18.01      2.48 o 
  15   1   7       90.98       85.83      3.87 o 
  16   1   7       49.52       48.95      3.20 o 
  17   1   7        0.16       -1.25      1.59 o 
  18   1   7        0.08       -0.53      1.25 o 
  19   1   7       76.24       78.50      3.94 o 
  20   1   7       72.94       70.18      3.94 o 
  21   1   7       90.54       86.74      4.17 o 
  22   1   7       11.36        8.55      1.99 o 
  23   1   7        1.43       -0.40      1.32 o 
  24   1   7        0.15        3.72      2.02 o 
  25   1   7        1.66        2.59      2.20 o 
  26   1   7        5.90        9.92      4.10 o 
  27   1   7       12.96       11.84      5.49 o 
  28   1   7        0.55        2.52      2.49 o 
 -31   2   7       31.72       29.98      4.98 o 
 -30   2   7       27.52       38.94      5.55 o 
 -29   2   7       13.02       14.17      4.04 o 
 -28   2   7       21.74       32.61      4.85 o 
 -27   2   7        0.07        2.09      3.90 o 
 -26   2   7        3.55        1.31      2.85 o 
 -25   2   7        0.00        3.40      2.57 o 
 -24   2   7       52.46       41.15      4.98 o 
 -23   2   7       42.43       46.65      5.13 o 
 -22   2   7        4.58        3.94      2.30 o 
 -21   2   7        0.87        5.02      2.28 o 
 -20   2   7      182.96      169.15      7.80 o 
 -19   2   7       15.63       20.51      6.05 o 
 -18   2   7       14.83       13.06      3.24 o 
 -17   2   7      125.52      107.37      6.07 o 
 -16   2   7       42.74       56.12      4.99 o 
 -15   2   7      169.78      139.37      6.67 o 
 -14   2   7       23.09       24.72      3.69 o 
 -13   2   7      464.72      423.54     17.06 o 
 -12   2   7       20.73       18.32      3.09 o 
 -11   2   7      319.07      298.99      9.14 o 
 -10   2   7      200.81      168.22      5.71 o 
  -9   2   7       44.26       47.42      3.30 o 
  -8   2   7      215.94      215.57      7.06 o 
  -7   2   7      258.80      260.09      6.81 o 
  -6   2   7       45.78       47.84      3.59 o 
  -5   2   7      466.47      467.04     13.00 o 
  -4   2   7      577.73      565.80     11.60 o 
  -3   2   7      501.97      544.90     11.31 o 
  -2   2   7       95.83      113.28      4.70 o 
  -1   2   7       11.24       10.30      2.04 o 
   0   2   7       67.79       66.49      3.71 o 
   1   2   7        0.47       -0.02      1.27 o 
   2   2   7      405.69      409.16      9.13 o 
   3   2   7       59.72       53.81      3.95 o 
   4   2   7      618.73      606.22     13.65 o 
   5   2   7      272.28      265.45      8.21 o 
   6   2   7      341.96      309.05      8.94 o 
   7   2   7      637.89      616.31     11.25 o 
   8   2   7       84.58       74.96      4.55 o 
   9   2   7      217.47      192.27      5.56 o 
  10   2   7        0.00        0.40      1.19 o 
  11   2   7       60.43       47.20      2.93 o 
  12   2   7        7.87       11.44      1.76 o 
  13   2   7       72.87       78.33      3.51 o 
  14   2   7       11.25       13.82      2.42 o 
  15   2   7       12.48       14.21      2.46 o 
  16   2   7      178.36      170.48      7.26 o 
  17   2   7        1.35        4.84      1.91 o 
  18   2   7       59.30       59.19      4.44 o 
  19   2   7       81.58       80.92      4.96 o 
  20   2   7        0.07        0.78      1.88 o 
  21   2   7       29.44       23.95      3.33 o 
  22   2   7       58.29       58.61      4.73 o 
  23   2   7       76.71       73.30      5.27 o 
  24   2   7       32.50       33.01      5.75 o 
  25   2   7       79.09       85.02      9.67 o 
  26   2   7       11.33       11.90      3.57 o 
  27   2   7        3.17        2.03      2.83 o 
 -29   3   7        0.27        4.35      3.62 o 
 -28   3   7        8.24       18.26      4.22 o 
 -27   3   7       43.56       43.11      5.60 o 
 -26   3   7       23.04       28.61      4.81 o 
 -25   3   7        6.57        6.84      2.85 o 
 -24   3   7        1.78        3.40      2.51 o 
 -23   3   7        4.98        6.76      2.57 o 
 -22   3   7       10.51       16.42      3.53 o 
 -21   3   7        0.07        4.23      2.23 o 
 -20   3   7        4.69        7.93      2.49 o 
 -19   3   7      161.73      166.61      7.77 o 
 -18   3   7      164.97      158.96      7.49 o 
 -17   3   7      221.94      207.83      6.70 o 
 -16   3   7      307.28      298.01      8.21 o 
 -15   3   7      103.65      102.82      5.56 o 
 -14   3   7      130.39      148.48      6.70 o 
 -13   3   7       13.30       14.23      3.46 o 
 -12   3   7      286.94      288.61     20.18 o 
 -11   3   7       14.50       13.84      2.45 o 
 -10   3   7      128.75      127.51      5.37 o 
  -9   3   7       20.41       26.47      3.11 o 
  -8   3   7      192.61      200.13      6.78 o 
  -7   3   7       34.66       36.98      3.48 o 
  -6   3   7        0.46       -0.09      2.10 o 
  -5   3   7      182.69      168.76      6.17 o 
  -4   3   7      278.07      267.26      9.43 o 
  -3   3   7      164.06      158.12      7.07 o 
  -2   3   7      177.33      177.08      6.11 o 
  -1   3   7       64.05       57.51      3.71 o 
   0   3   7       69.78       75.12      4.03 o 
   1   3   7      404.84      376.65     10.01 o 
   2   3   7       49.50       41.71      4.63 o 
   3   3   7      177.89      172.20      8.20 o 
   4   3   7      374.32      342.05     11.89 o 
   5   3   7      113.34      116.13      6.73 o 
   6   3   7       69.71       66.80      5.57 o 
   7   3   7       20.18       20.47      3.60 o 
   8   3   7      583.77      565.38     22.38 o 
   9   3   7       22.55       27.11      3.97 o 
  10   3   7       24.91       20.47      3.62 o 
  11   3   7       46.64       45.05      5.03 o 
  12   3   7        0.60        5.67      1.84 o 
  13   3   7        1.93        6.86      2.32 o 
  14   3   7       13.49       18.80      2.81 o 
  15   3   7       28.01       26.97      3.29 o 
  16   3   7       64.27       65.68      4.64 o 
  17   3   7      126.54      123.29      6.04 o 
  18   3   7       34.53       34.58      3.88 o 
  19   3   7       43.89       51.79      4.53 o 
  20   3   7        2.21        4.16      2.26 o 
  21   3   7        7.25        8.51      3.24 o 
  22   3   7        1.28       -0.67      2.10 o 
  23   3   7       15.12       13.74      3.26 o 
  24   3   7        0.44       -0.11      2.33 o 
 -25   4   7       33.80       42.97      5.52 o 
 -24   4   7        5.27       10.06      3.32 o 
 -23   4   7        5.02        5.87      2.78 o 
 -22   4   7        0.24       -0.93      2.26 o 
 -21   4   7        0.65        3.86      4.03 o 
 -20   4   7        2.28        0.65      2.10 o 
 -19   4   7       31.35       30.07      4.02 o 
 -18   4   7        2.24        2.34      1.98 o 
 -17   4   7        0.10        4.04      2.27 o 
 -16   4   7        9.00       10.26      2.73 o 
 -15   4   7      107.85      100.21      8.16 o 
 -14   4   7        4.14        5.65      2.52 o 
 -13   4   7       22.81       26.82      4.56 o 
 -12   4   7        0.54        2.37      2.06 o 
 -11   4   7        4.84        7.87      2.19 o 
 -10   4   7        0.02       -1.42      1.58 o 
  -9   4   7       24.87       26.47      4.11 o 
  -8   4   7       10.89       14.92      2.55 o 
  -7   4   7        3.04        2.72      1.92 o 
  -6   4   7      163.22      175.23      6.55 o 
  -5   4   7      302.28      297.01      8.64 o 
  -4   4   7      119.91      111.98      5.29 o 
  -3   4   7       75.71       74.23      4.51 o 
  -2   4   7       73.62       75.32      4.43 o 
  -1   4   7       91.10       86.83      5.27 o 
   0   4   7        4.33       10.16      1.95 o 
   1   4   7      234.84      241.76      9.97 o 
   2   4   7        5.40        9.97      2.68 o 
   3   4   7       14.68       11.65      4.14 o 
   4   4   7       34.49       34.85      4.54 o 
   5   4   7      112.13      118.54      6.95 o 
   6   4   7       29.17       30.98      4.20 o 
   7   4   7        0.00        1.62      1.91 o 
   8   4   7       14.48       19.46      3.62 o 
   9   4   7        7.17        3.05      2.21 o 
  10   4   7        0.23        1.32      2.20 o 
  11   4   7       26.33       25.31      4.17 o 
  12   4   7        2.81        4.21      4.08 o 
  13   4   7       13.09       18.50      3.76 o 
  14   4   7       10.27        8.17      3.18 o 
  15   4   7       36.59       37.67      5.21 o 
  16   4   7        4.06        6.83      3.13 o 
  17   4   7        0.40        0.28      2.25 o 
  18   4   7        2.57        6.01      2.55 o 
  19   4   7        0.36       -2.95      2.39 o 
  20   4   7        9.09        8.53      5.72 o 
 -18   5   7        5.62        9.41      2.74 o 
 -17   5   7        1.33        2.28      2.33 o 
 -16   5   7        6.73       10.97      2.93 o 
 -15   5   7        0.85        2.06      2.34 o 
 -14   5   7        3.47        6.21      2.65 o 
 -13   5   7       15.73       16.46      3.69 o 
 -12   5   7       10.55        7.48      2.77 o 
 -11   5   7        4.42        9.72      3.11 o 
 -10   5   7        0.23       -0.30      2.21 o 
  -9   5   7       40.99       34.80      4.60 o 
  -8   5   7       67.13       59.00      5.44 o 
  -7   5   7       68.73       57.89      5.46 o 
  -6   5   7      183.66      196.30     11.41 o 
  -5   5   7        0.12        2.02      3.84 o 
  -4   5   7        7.32       11.52      3.74 o 
  -3   5   7       10.03        6.43      2.74 o 
  -2   5   7       37.79       38.56      6.88 o 
  -1   5   7        0.78        7.13      3.02 o 
   0   5   7        1.71        5.98      5.85 o 
   1   5   7       15.48       21.39      3.90 o 
   2   5   7       67.84       72.52      9.66 o 
   3   5   7        5.29       10.38      3.30 o 
   4   5   7        1.93        4.90      2.51 o 
   5   5   7        3.63        2.21      2.47 o 
   6   5   7       77.85       80.46      6.47 o 
   7   5   7        5.51        5.36      3.51 o 
   8   5   7       38.38       31.00     11.93 o 
   9   5   7        5.42        3.01      2.88 o 
  10   5   7       11.02        8.14      3.39 o 
  11   5   7        0.35        1.45      3.03 o 
  12   5   7        0.31       -0.47      4.24 o 
  13   5   7        1.69       -1.32      3.69 o 
 -31   0   8       12.40       16.91      5.69 o 
 -30   0   8       15.31       13.58      5.36 o 
 -29   0   8       13.33        9.41      4.20 o 
 -28   0   8        4.57        8.34      4.05 o 
 -27   0   8        0.13        7.92      4.29 o 
 -26   0   8      130.89      130.19      9.62 o 
 -25   0   8       94.28      105.89      8.49 o 
 -24   0   8       36.15       42.49      6.55 o 
 -23   0   8      404.81      380.49     17.27 o 
 -22   0   8       31.56       40.68      6.34 o 
 -21   0   8       63.55       59.80      7.39 o 
 -20   0   8      182.30      172.15     10.87 o 
 -19   0   8      400.68      389.48     17.06 o 
 -18   0   8      506.90      481.20     19.18 o 
 -17   0   8      102.09      116.47      8.81 o 
 -16   0   8      348.51      300.50     14.41 o 
 -15   0   8     2039.24     1809.49     46.93 o 
 -13   0   8       48.85       53.36      6.34 o 
 -12   0   8      181.06      187.79     10.33 o 
 -11   0   8      542.61      518.39     18.61 o 
 -10   0   8       11.09       26.03      4.50 o 
  -9   0   8        1.56        3.96      2.29 o 
  -8   0   8       40.74       33.65      4.76 o 
  -7   0   8        0.97        4.79      1.97 o 
  -6   0   8       36.70       49.52      5.24 o 
  -5   0   8       92.46       70.16      5.45 o 
  -4   0   8       31.16       37.16      4.41 o 
  -3   0   8       13.94        8.64      2.50 o 
  -2   0   8      130.74      128.50      7.03 o 
  -1   0   8       16.27       13.40      2.58 o 
   0   0   8      106.85       98.27      4.98 o 
   1   0   8       72.25       70.07      8.84 o 
   2   0   8       81.62       57.98      8.13 o 
   3   0   8      158.90      177.66     13.01 o 
   4   0   8       23.77       32.31      6.34 o 
   5   0   8      629.19      581.54     27.77 o 
   6   0   8      247.41      276.84      9.94 o 
   7   0   8      174.09      176.94      7.79 o 
   8   0   8        1.86        3.42      4.08 o 
   9   0   8      969.12      921.43     51.00 o 
  10   0   8       61.61      102.28      6.12 o 
  11   0   8      269.32      275.02     10.23 o 
  12   0   8      101.10       99.86      6.13 o 
  13   0   8      214.54      214.03      8.98 o 
  14   0   8       11.90       18.46      3.30 o 
  15   0   8      210.72      193.54      8.65 o 
  16   0   8        0.52        4.58      2.32 o 
  17   0   8       10.15        9.49      3.32 o 
  18   0   8        7.10       19.85      3.51 o 
  19   0   8      137.21      117.67      6.82 o 
  20   0   8       82.59       77.32      5.91 o 
  21   0   8       77.51       73.03      8.76 o 
  22   0   8      281.42      260.44     12.22 o 
  23   0   8       15.34       12.17      3.38 o 
  24   0   8        9.38        9.67      3.34 o 
  25   0   8        2.68        0.64      5.49 o 
  26   0   8        1.71        0.05      2.38 o 
 -30   1   8       29.74       27.61      4.83 o 
 -29   1   8        3.55        4.87      3.17 o 
 -28   1   8        6.75        9.73      3.33 o 
 -27   1   8        1.02       10.73      2.95 o 
 -26   1   8      193.12      186.63      8.49 o 
 -25   1   8       12.17       18.41      2.93 o 
 -24   1   8        2.08        3.66      3.44 o 
 -23   1   8       49.42       45.92      4.84 o 
 -22   1   8      202.93      199.87      8.41 o 
 -21   1   8       80.59       83.94      5.64 o 
 -20   1   8      101.67       96.08      8.40 o 
 -19   1   8       10.12       10.12      2.68 o 
 -18   1   8      189.17      173.89      7.50 o 
 -17   1   8        5.55       10.13      2.30 o 
 -16   1   8      165.78      158.99      7.01 o 
 -15   1   8       53.17       57.42      4.71 o 
 -14   1   8      372.57      363.98     10.85 o 
 -13   1   8        2.95        5.66      1.98 o 
 -12   1   8      120.72      134.59      6.27 o 
 -11   1   8       68.37       88.10      4.83 o 
 -10   1   8      223.57      212.30      7.56 o 
  -9   1   8       77.94       74.18      4.26 o 
  -8   1   8      187.73      159.79      6.24 o 
  -7   1   8       30.22       33.37      4.69 o 
  -6   1   8       27.73       41.54      3.51 o 
  -5   1   8      197.09      181.62      7.67 o 
  -4   1   8       60.14       56.81      5.13 o 
  -3   1   8       60.17       56.04      3.13 o 
  -2   1   8       24.86       26.69      2.46 o 
  -1   1   8      140.71      144.06      4.86 o 
   0   1   8       20.69       28.18      3.73 o 
   1   1   8       88.37       99.46      3.80 o 
   2   1   8       25.97       21.74      2.81 o 
   3   1   8       95.08       84.88      4.59 o 
   4   1   8       90.35       99.66      4.99 o 
   5   1   8      217.14      210.74      7.42 o 
   6   1   8      776.55      761.65     22.06 o 
   7   1   8      198.15      202.56      7.36 o 
   8   1   8        4.46        8.85      2.10 o 
   9   1   8      187.26      177.42      5.60 o 
  10   1   8      336.42      305.27      7.64 o 
  11   1   8       42.44       47.28      3.23 o 
  12   1   8        4.22        7.43      1.58 o 
  13   1   8        0.00        4.77      1.60 o 
  14   1   8      155.75      151.27      5.25 o 
  15   1   8       22.76       30.00      2.76 o 
  16   1   8       23.98       28.07      2.72 o 
  17   1   8        7.23       16.62      2.30 o 
  18   1   8       16.07       13.22      2.08 o 
  19   1   8      139.52      143.45      5.32 o 
  20   1   8        0.18        2.12      2.08 o 
  21   1   8        5.95       11.44      2.06 o 
  22   1   8      144.74      148.34      6.69 o 
  23   1   8       17.81       14.21      2.93 o 
  24   1   8       68.49       62.45      5.05 o 
  25   1   8       29.05       25.42      3.79 o 
 -29   2   8       20.28       26.05      5.09 o 
 -28   2   8        0.04        3.71      3.12 o 
 -27   2   8        5.83        9.31      3.50 o 
 -26   2   8        0.14        6.86      3.15 o 
 -25   2   8       74.48       74.53      6.38 o 
 -24   2   8       17.54       16.17      3.07 o 
 -23   2   8       45.39       38.14      4.82 o 
 -22   2   8       33.47       22.57      3.88 o 
 -21   2   8       18.76       25.56      4.05 o 
 -20   2   8        6.91        7.26      6.73 o 
 -19   2   8       43.02       46.32      5.07 o 
 -18   2   8      100.02       96.05      6.92 o 
 -17   2   8       45.34       54.98      5.25 o 
 -16   2   8       89.86      100.54      5.99 o 
 -15   2   8       14.15       12.75      3.13 o 
 -14   2   8        0.52        3.48      2.14 o 
 -13   2   8       95.11       92.49      5.63 o 
 -12   2   8       19.22       34.98      4.12 o 
 -11   2   8      122.50      108.93      5.86 o 
 -10   2   8       65.28       71.82      4.93 o 
  -9   2   8        0.18        4.26      2.30 o 
  -8   2   8      379.62      344.20     19.10 o 
  -7   2   8      448.86      433.95     13.79 o 
  -6   2   8       82.11       75.17      3.61 o 
  -5   2   8        8.03        9.76      2.13 o 
  -4   2   8       83.81       83.83      3.60 o 
  -3   2   8       14.70       20.42      2.27 o 
  -2   2   8        8.31       11.85      1.80 o 
  -1   2   8       28.29       33.04      3.02 o 
   0   2   8        5.28        8.70      3.20 o 
   1   2   8        7.88       13.19      2.93 o 
   2   2   8       46.81       56.14      4.30 o 
   3   2   8      242.35      245.74      8.23 o 
   4   2   8       85.73       85.73      4.82 o 
   5   2   8       14.67       14.03      2.56 o 
   6   2   8        0.97        1.76      1.49 o 
   7   2   8      126.25      128.03      5.82 o 
   8   2   8        1.50        6.09      1.80 o 
   9   2   8        9.76       10.25      2.20 o 
  10   2   8       15.81       24.02      2.88 o 
  11   2   8      170.11      168.46      6.55 o 
  12   2   8       75.82       65.75      4.22 o 
  13   2   8       45.68       43.38      4.96 o 
  14   2   8       74.89       74.51      6.02 o 
  15   2   8       13.91       19.35      2.81 o 
  16   2   8        3.10        5.81      2.03 o 
  17   2   8      131.06      121.85      5.78 o 
  18   2   8       14.21       15.02      2.66 o 
  19   2   8       25.36       26.19      3.78 o 
  20   2   8       16.77       18.80      3.04 o 
  21   2   8        6.06        2.22      2.02 o 
  22   2   8       12.92       12.84      2.98 o 
  23   2   8        3.19        3.23      2.82 o 
  24   2   8       18.41       24.67      4.85 o 
 -26   3   8       13.64       14.50      3.69 o 
 -25   3   8        6.36       11.25      3.33 o 
 -24   3   8        2.97        7.09      2.51 o 
 -23   3   8        6.50        5.00      2.18 o 
 -22   3   8       15.17       16.07      5.05 o 
 -21   3   8       21.36       17.20      3.99 o 
 -20   3   8        2.16       11.97      3.53 o 
 -19   3   8       25.86       31.44      4.24 o 
 -18   3   8        7.16        9.88      2.80 o 
 -17   3   8        6.74       11.15      2.89 o 
 -16   3   8       34.21       38.85      4.66 o 
 -15   3   8        4.20        1.62      2.19 o 
 -14   3   8       14.97       12.25      2.66 o 
 -13   3   8        0.04        4.86      1.94 o 
 -12   3   8       17.05       22.24      3.08 o 
 -11   3   8       91.34       88.43      7.98 o 
 -10   3   8      104.20      110.54      5.18 o 
  -9   3   8       13.62       19.42      2.83 o 
  -8   3   8        2.02        3.57      2.13 o 
  -7   3   8       87.33       85.81      4.84 o 
  -6   3   8       27.67       31.72      3.47 o 
  -5   3   8       91.57       81.00      4.80 o 
  -4   3   8      234.01      215.44      8.81 o 
  -3   3   8        1.41        5.76      2.78 o 
  -2   3   8       26.58       27.14      3.09 o 
  -1   3   8      125.07      122.86      9.78 o 
   0   3   8      169.42      163.87      8.28 o 
   1   3   8       51.26       56.26      5.40 o 
   2   3   8        9.48       10.30      2.80 o 
   3   3   8       12.17       10.31      2.95 o 
   4   3   8      144.63      141.22      7.60 o 
   5   3   8        8.97       12.45      3.04 o 
   6   3   8       43.95       49.06      5.23 o 
   7   3   8        9.27       15.45      3.30 o 
   8   3   8      123.53      108.22      6.81 o 
   9   3   8       15.19       18.24      3.61 o 
  10   3   8        4.17        3.61      3.75 o 
  11   3   8       24.76       28.17      4.37 o 
  12   3   8        7.63        4.52      2.43 o 
  13   3   8       21.28       17.87      3.74 o 
  14   3   8       13.47       18.20      4.27 o 
  15   3   8       15.18       18.81      3.90 o 
  16   3   8        5.37        3.99      2.60 o 
  17   3   8        6.33        5.16      3.02 o 
  18   3   8       28.49       31.39     11.52 o 
  19   3   8        4.53        3.99      5.76 o 
  20   3   8       56.06       59.14      7.53 o 
  21   3   8       32.85       44.18     10.55 o 
 -21   4   8        0.09       -0.31      2.15 o 
 -20   4   8       11.13       17.77      3.55 o 
 -19   4   8        0.51        2.42      2.16 o 
 -18   4   8        4.10        8.10      4.84 o 
 -17   4   8        1.06        8.70      4.23 o 
 -16   4   8        2.34       -2.08      2.83 o 
 -15   4   8       12.57       17.42      5.06 o 
 -14   4   8       73.26       74.24      5.76 o 
 -13   4   8        6.81       13.34      3.04 o 
 -12   4   8       19.81       19.39      3.00 o 
 -11   4   8       38.83       44.02      4.06 o 
 -10   4   8       52.65       51.49      4.32 o 
  -9   4   8       12.92       15.95      2.67 o 
  -8   4   8      127.40      116.87      5.57 o 
  -7   4   8        3.91        5.38      2.19 o 
  -6   4   8      101.93       92.14      5.75 o 
  -5   4   8        0.23       -0.78      1.89 o 
  -4   4   8       25.43       23.30      3.19 o 
  -3   4   8      115.44      121.52      7.68 o 
  -2   4   8        1.35       18.40      6.64 o 
  -1   4   8       77.17       78.77      8.58 o 
   0   4   8       39.01       33.35      4.92 o 
   1   4   8       20.94       24.93      4.04 o 
   2   4   8       11.44       16.67      3.62 o 
   3   4   8        0.10        2.16      2.17 o 
   4   4   8       78.27       89.48      6.42 o 
   5   4   8      122.58      129.22      7.69 o 
   6   4   8       79.67       83.89      6.53 o 
   7   4   8       24.54       24.64      4.20 o 
   8   4   8        2.49        1.43      2.20 o 
   9   4   8        1.43        2.31      4.38 o 
  10   4   8        5.36        3.93      2.58 o 
  11   4   8        8.76        8.20      4.02 o 
  12   4   8       23.19       28.04      4.64 o 
  13   4   8        2.56        1.70      2.76 o 
  14   4   8       13.77       12.02      3.97 o 
  15   4   8        5.49        6.61      3.53 o 
  16   4   8        0.00        0.00      4.38 o 
 -12   5   8        3.74        8.97      2.88 o 
 -11   5   8        4.16       -0.05      2.42 o 
 -10   5   8       37.35       46.81      5.19 o 
  -9   5   8       15.13       11.61      3.09 o 
  -8   5   8       16.77       18.18      3.77 o 
  -7   5   8        1.17       -1.24      2.29 o 
  -6   5   8       15.75       11.05      3.34 o 
  -5   5   8        0.99        2.41      2.29 o 
  -4   5   8        1.06       -1.13      5.51 o 
  -3   5   8       28.32       22.51      7.47 o 
  -2   5   8        7.76        1.61      5.63 o 
  -1   5   8       19.35       21.42      6.39 o 
   0   5   8       25.77       32.05     10.59 o 
   1   5   8        0.13        0.91      2.37 o 
   2   5   8        5.17        8.10      4.24 o 
   3   5   8       12.01       14.13      3.89 o 
   4   5   8        7.37       17.10      7.03 o 
   5   5   8        0.50        4.57      3.57 o 
   6   5   8        0.19        1.28      4.21 o 
 -27   1   9       35.91       44.07      4.92 o 
 -26   1   9        0.43        3.51      3.28 o 
 -25   1   9       68.66       83.17      6.42 o 
 -24   1   9       10.35       13.67      2.77 o 
 -23   1   9       45.30       52.00      5.26 o 
 -22   1   9       18.16       29.91      3.98 o 
 -21   1   9       11.72       12.96      2.70 o 
 -20   1   9       86.19       80.83      5.19 o 
 -19   1   9        2.91        2.68      1.75 o 
 -18   1   9      221.70      193.68      8.19 o 
 -17   1   9       44.65       46.66      4.61 o 
 -16   1   9       12.34       18.50      2.91 o 
 -15   1   9        0.08        1.33      1.60 o 
 -14   1   9       10.34       25.50      3.38 o 
 -13   1   9       29.26       31.29      3.67 o 
 -12   1   9      155.62      136.08      6.26 o 
 -11   1   9      119.61       99.89      5.22 o 
 -10   1   9       97.66      106.74      5.35 o 
  -9   1   9        6.41       14.09      2.39 o 
  -8   1   9      143.89      140.94      6.08 o 
  -7   1   9       99.98      120.08      8.96 o 
  -6   1   9      102.38       85.28      4.51 o 
  -5   1   9       73.84       74.91      3.83 o 
  -4   1   9      140.49      132.33      5.03 o 
  -3   1   9        2.79        5.19      1.84 o 
  -2   1   9       81.27       93.30     10.66 o 
  -1   1   9       18.77       18.30      3.79 o 
   0   1   9       17.23       21.91      4.21 o 
   1   1   9       35.61       43.68      5.40 o 
   2   1   9       91.81      106.15      7.46 o 
   3   1   9       72.83       85.37      6.75 o 
   4   1   9       40.30       45.32      5.41 o 
   5   1   9       23.75       18.69      3.65 o 
   6   1   9        4.40        7.95      3.95 o 
   7   1   9       15.73       10.58      2.26 o 
   8   1   9      216.36      218.95      7.98 o 
   9   1   9       12.70       15.20      2.64 o 
  10   1   9       14.21       13.75      2.78 o 
  11   1   9        0.16        2.07      1.51 o 
  12   1   9      135.55      136.43      6.10 o 
  13   1   9       15.23       19.04      2.86 o 
  14   1   9        8.38        9.31      2.42 o 
  15   1   9        2.68        5.43      1.91 o 
  16   1   9       57.00       65.78      4.54 o 
  17   1   9       15.77       17.75      2.75 o 
  18   1   9       11.26       15.99      2.29 o 
  19   1   9       22.13       21.55      3.57 o 
  20   1   9        0.24        0.82      1.37 o 
  21   1   9       27.56       27.91      3.77 o 
 -25   2   9        7.42       14.16      3.16 o 
 -24   2   9        8.14       11.03      2.87 o 
 -23   2   9       12.64        9.74      2.66 o 
 -22   2   9        2.99        0.59      1.99 o 
 -21   2   9       75.80       73.27      6.34 o 
 -20   2   9       26.54       28.23      4.36 o 
 -19   2   9        0.08        0.15      1.98 o 
 -18   2   9       15.28       13.19      3.20 o 
 -17   2   9      179.44      165.93     10.27 o 
 -16   2   9       25.47       35.81      4.59 o 
 -15   2   9        1.19       10.07      2.74 o 
 -14   2   9      118.60      105.16      6.33 o 
 -13   2   9      193.38      158.31      7.43 o 
 -12   2   9       14.68       21.04      3.71 o 
 -11   2   9        0.00        1.95      2.64 o 
 -10   2   9       76.42       82.07      5.47 o 
  -9   2   9       33.99       47.60      4.02 o 
  -8   2   9        0.25        4.05      1.78 o 
  -7   2   9       21.44       26.76      3.20 o 
  -6   2   9      123.65      113.50      5.24 o 
  -5   2   9       64.31       60.64      4.23 o 
  -4   2   9       50.22       39.71      4.58 o 
  -3   2   9        1.73        3.18      1.79 o 
  -2   2   9        8.35        8.76      2.34 o 
  -1   2   9       10.07        8.16      4.20 o 
   0   2   9        0.04       -0.36      2.06 o 
   1   2   9      155.59      155.16      9.04 o 
   2   2   9       16.89       19.12      2.94 o 
   3   2   9      433.77      438.06     12.02 o 
   4   2   9        0.02        5.93      2.28 o 
   5   2   9       29.09       33.90      3.64 o 
   6   2   9       80.44       75.11      4.77 o 
   7   2   9        1.72        4.81      1.80 o 
   8   2   9       17.59       22.01      2.95 o 
   9   2   9      259.72      255.93      8.73 o 
  10   2   9       20.94       19.20      2.81 o 
  11   2   9      182.50      214.83      9.82 o 
  12   2   9       29.24       43.15      5.12 o 
  13   2   9       33.25       37.07      4.87 o 
  14   2   9        2.36        4.69      2.50 o 
  15   2   9       75.45       84.25      6.68 o 
  16   2   9        1.78        3.60      3.51 o 
  17   2   9        0.02        0.54      2.35 o 
  18   2   9       24.20       27.17      4.56 o 
  19   2   9       57.61       70.96      6.73 o 
  20   2   9        0.48        4.53      3.99 o 
 -22   3   9        0.09        5.21      2.44 o 
 -21   3   9       22.25       28.10      5.24 o 
 -20   3   9       41.02       39.96      4.88 o 
 -19   3   9        0.46        0.13      4.27 o 
 -18   3   9       67.16       83.25      6.61 o 
 -17   3   9       57.13       52.44      5.34 o 
 -16   3   9        1.47        5.58      3.43 o 
 -15   3   9       24.00       22.75      3.32 o 
 -14   3   9       57.43       66.28      4.95 o 
 -13   3   9        1.50        6.41      2.33 o 
 -12   3   9       50.11       53.07      4.54 o 
 -11   3   9       11.14       19.29      3.03 o 
 -10   3   9      154.07      148.72      8.63 o 
  -9   3   9        3.60        6.17      2.08 o 
  -8   3   9       27.04       33.29      4.59 o 
  -7   3   9        4.25        4.33      1.93 o 
  -6   3   9       19.12       28.53      4.77 o 
  -5   3   9        3.04        4.71      4.05 o 
  -4   3   9       17.13       17.51      6.05 o 
  -3   3   9       80.19       84.60      9.89 o 
  -2   3   9        2.80        8.94      5.23 o 
  -1   3   9      115.46      105.98      6.75 o 
   0   3   9       76.95       79.40      6.01 o 
   1   3   9        2.95        4.35      5.05 o 
   2   3   9       19.42       25.20      4.17 o 
   3   3   9       15.32       13.93      3.22 o 
   4   3   9       18.01       26.64      6.48 o 
   5   3   9       35.42       37.59      4.83 o 
   6   3   9       68.78       72.37     15.14 o 
   7   3   9        0.65        3.63      2.25 o 
   8   3   9      327.16      313.96     12.44 o 
   9   3   9       54.57       56.01      6.10 o 
  10   3   9        7.05        7.39      3.20 o 
  11   3   9       37.80       39.95      5.32 o 
  12   3   9       78.93       85.61     10.02 o 
  13   3   9        2.36        2.21      3.65 o 
  14   3   9       10.85        5.91      3.04 o 
  15   3   9       24.04       27.54      4.78 o 
  16   3   9        0.43       -0.39      3.19 o 
 -15   4   9        1.04        2.29      2.21 o 
 -14   4   9        4.33       14.88      5.06 o 
 -13   4   9       55.45       71.99      6.37 o 
 -12   4   9        6.49        8.67      3.18 o 
 -11   4   9       39.18       49.11      5.56 o 
 -10   4   9       11.02       14.18      3.57 o 
  -9   4   9        2.98        2.99      2.62 o 
  -8   4   9       12.05       12.63      3.22 o 
  -7   4   9        6.69        4.50      2.55 o 
  -6   4   9        1.98       -2.83      2.06 o 
  -5   4   9        0.58       -0.99      4.75 o 
  -4   4   9       34.72       34.77      5.29 o 
  -3   4   9       35.00       43.85      7.19 o 
  -2   4   9       15.29       23.50      5.76 o 
  -1   4   9       11.50       21.32      5.87 o 
   0   4   9        5.19        8.05      6.82 o 
   1   4   9       43.04       49.77     12.73 o 
   2   4   9       30.27       26.47      4.35 o 
   3   4   9        2.35       -0.94      8.52 o 
   4   4   9        4.86        8.34      4.36 o 
   5   4   9       34.45       32.67      5.02 o 
   6   4   9        9.78       15.10      4.30 o 
   7   4   9        8.64       10.92      3.51 o 
   8   4   9       30.62       40.12      5.36 o 
   9   4   9       21.43       31.36      4.94 o 
  10   4   9       11.03        8.72      3.36 o 
 -24   0  10        9.16       12.78      3.78 o 
 -23   0  10       44.56       57.38      8.04 o 
 -22   0  10      155.54      155.36     10.81 o 
 -21   0  10       65.89       93.39      8.22 o 
 -20   0  10       37.51       30.05      5.81 o 
 -19   0  10       94.83      107.47      8.70 o 
 -18   0  10        1.83        8.19      3.39 o 
 -17   0  10       26.49       21.77      4.79 o 
 -16   0  10       15.55       29.81      5.21 o 
 -15   0  10      559.87      486.17     19.65 o 
 -14   0  10       10.03       16.97      3.87 o 
 -13   0  10        0.50        2.89      2.38 o 
 -11   0  10      499.87      507.55     19.42 o 
 -10   0  10        0.81        6.73      3.10 o 
  -9   0  10      174.90      163.52      9.62 o 
  -8   0  10       27.73       29.57      4.62 o 
  -7   0  10       27.25       32.31      4.73 o 
  -4   0  10      272.69      281.95     18.97 o 
  -3   0  10        2.25        5.57      4.50 o 
  -2   0  10      110.98      132.49     12.89 o 
  -1   0  10      250.29      259.73     18.19 o 
   0   0  10       36.91       27.34      6.85 o 
   1   0  10        4.15        5.90      3.72 o 
   2   0  10       10.57       10.24      3.99 o 
   3   0  10      276.95      292.22     18.91 o 
   4   0  10       61.36       74.98     10.04 o 
   5   0  10     1027.06     1049.65     41.99 o 
   6   0  10       56.31       52.35      8.76 o 
   7   0  10      112.09      104.32     10.93 o 
   8   0  10       18.05       28.59      6.91 o 
   9   0  10      211.98      218.28     15.54 o 
  10   0  10       28.15       37.64      7.21 o 
  11   0  10       20.16       17.99      5.48 o 
  12   0  10       49.95       72.90      8.43 o 
  13   0  10       38.19       39.43      7.09 o 
  14   0  10        0.55        1.43      2.59 o 
  15   0  10        2.30        6.88      3.22 o 
  16   0  10       26.24       29.03      6.16 o 
  17   0  10       26.47       25.79      5.78 o 
 -23   1  10       72.32       80.20      6.58 o 
 -22   1  10       17.20       25.38      3.75 o 
 -21   1  10       20.86       29.29      4.21 o 
 -20   1  10        1.68       12.27      4.79 o 
 -19   1  10       62.04       67.02      5.73 o 
 -18   1  10       85.48       89.80      6.37 o 
 -17   1  10        3.46        9.64      2.50 o 
 -16   1  10       36.34       43.24      4.79 o 
 -15   1  10        4.32       11.68      2.48 o 
 -14   1  10       87.35       82.94      6.83 o 
 -13   1  10       11.93       20.72      3.08 o 
 -12   1  10      128.19      117.88      6.05 o 
 -11   1  10        9.08       15.03      2.65 o 
 -10   1  10       30.94       45.59      5.26 o 
  -9   1  10        0.00        5.36      1.86 o 
  -8   1  10      304.39      313.42      9.88 o 
  -7   1  10       31.38       32.04      4.26 o 
  -6   1  10       51.30       51.17      5.04 o 
  -5   1  10        6.94        5.87      4.85 o 
  -4   1  10       74.81       67.18     10.45 o 
  -3   1  10       99.10      113.43     12.21 o 
  -2   1  10      152.41      127.92      8.82 o 
  -1   1  10       16.77       15.95      3.63 o 
   0   1  10        2.56        7.61      2.56 o 
   1   1  10      114.79      124.88      8.49 o 
   2   1  10      252.65      278.83     13.06 o 
   3   1  10       20.75       23.77      4.38 o 
   4   1  10        9.64       15.45      4.01 o 
   5   1  10       13.47       21.86      4.31 o 
   6   1  10      284.98      245.02     11.91 o 
   7   1  10       14.88       19.57      3.83 o 
   8   1  10      181.37      167.95      9.55 o 
   9   1  10        3.24        4.81      2.34 o 
  10   1  10        4.36       12.77      3.04 o 
  11   1  10        2.21        6.47      2.26 o 
  12   1  10       47.39       63.59      5.68 o 
  13   1  10        3.14        7.58      2.16 o 
  14   1  10        0.02        2.37      1.64 o 
  15   1  10        7.69       19.10      3.50 o 
  16   1  10       22.28       23.41      4.42 o 
 -21   2  10        3.36        5.13      4.78 o 
 -20   2  10       33.44       38.94      4.84 o 
 -19   2  10        6.80        7.36      2.50 o 
 -18   2  10        0.75        3.74      2.24 o 
 -17   2  10        6.75       13.62      3.04 o 
 -16   2  10       15.79       15.35      3.17 o 
 -15   2  10        8.11        6.10      3.06 o 
 -14   2  10        2.67        8.33      2.66 o 
 -13   2  10       27.84       28.74      5.07 o 
 -12   2  10       24.81       23.63      5.28 o 
 -11   2  10       46.52       50.43      4.51 o 
 -10   2  10       26.99       29.80      3.69 o 
  -9   2  10       37.15       55.01      4.57 o 
  -8   2  10        2.30        4.85      3.02 o 
  -7   2  10      172.69      157.84      8.25 o 
  -6   2  10        0.00        2.60      1.94 o 
  -5   2  10       68.20       57.95      5.45 o 
  -4   2  10       34.78       41.12      8.70 o 
  -3   2  10        3.42       -0.06      3.13 o 
  -2   2  10       26.42       18.41      6.72 o 
  -1   2  10       34.14       35.25      5.34 o 
   0   2  10       16.51       16.42      4.08 o 
   1   2  10      138.94      149.01      9.31 o 
   2   2  10        2.69        9.83      3.26 o 
   3   2  10       36.89       44.17      5.73 o 
   4   2  10        8.36        8.50      2.78 o 
   5   2  10      104.16      108.65      7.48 o 
   6   2  10        0.00       -1.79      1.73 o 
   7   2  10        0.12        0.55      3.98 o 
   8   2  10        0.58       -1.83      2.89 o 
   9   2  10        8.86       10.18      4.20 o 
  10   2  10        0.06       -2.14      2.29 o 
  11   2  10        0.91        4.61      2.44 o 
  12   2  10        3.80        1.69      2.41 o 
  13   2  10        8.05        9.68      3.05 o 
  14   2  10        0.64       -0.95      4.12 o 
 -16   3  10       23.52       34.30      5.48 o 
 -15   3  10        2.15        4.80      2.09 o 
 -14   3  10       36.72       42.74      4.30 o 
 -13   3  10        8.46        6.76      2.24 o 
 -12   3  10       34.72       40.72      4.08 o 
 -11   3  10        7.66        5.65      2.13 o 
 -10   3  10       22.10       34.30      3.86 o 
  -9   3  10       39.98       46.65      5.63 o 
  -8   3  10       26.47       29.50      4.33 o 
  -7   3  10       11.99       15.08      4.35 o 
  -6   3  10       60.96       75.02      5.86 o 
  -5   3  10       21.34       24.59      3.90 o 
  -4   3  10        8.41       13.88      5.57 o 
  -3   3  10        6.66        8.37      4.56 o 
  -2   3  10       26.47       38.59      8.10 o 
  -1   3  10        7.98       19.92      6.07 o 
   0   3  10       24.81       30.64      7.36 o 
   1   3  10       16.53       19.03      6.22 o 
   2   3  10       18.20       10.54      4.88 o 
   3   3  10        4.08        5.87      3.84 o 
   4   3  10       10.22       16.62      5.42 o 
   5   3  10       16.09       25.82      6.94 o 
   6   3  10        7.84        5.50      2.74 o 
   7   3  10        6.72        5.72      2.84 o 
   8   3  10        0.50        1.08      3.69 o 
   9   3  10        3.12        5.73      3.02 o 
 -16   1  11        5.52       10.72      2.51 o 
 -15   1  11        0.59        4.60      3.51 o 
 -14   1  11        3.87        7.46      3.62 o 
 -13   1  11        1.47        2.74      1.86 o 
 -12   1  11        3.48       -0.62      1.75 o 
 -11   1  11       10.31       14.18      3.96 o 
 -10   1  11        8.36        6.68      2.58 o 
  -9   1  11       77.79       93.57     12.89 o 
  -8   1  11        0.50        7.83      5.84 o 
  -7   1  11       82.60       92.23     12.86 o 
  -6   1  11        1.23       -0.45      3.96 o 
  -5   1  11        0.91        2.96      2.87 o 
  -4   1  11       40.69       37.84      5.97 o 
  -3   1  11        4.95        3.46      2.68 o 
  -2   1  11       17.33       22.01      4.27 o 
  -1   1  11       48.50       53.62      6.56 o 
   0   1  11        9.91       22.03      4.25 o 
   1   1  11        2.09        0.24      4.56 o 
   2   1  11        0.25        4.62      2.38 o 
   3   1  11       50.37       61.23      6.83 o 
   4   1  11       12.80       14.45      3.56 o 
   5   1  11       26.19       25.46      4.88 o 
   6   1  11        1.60        2.29      2.26 o 
   7   1  11       72.91       73.29      7.28 o 
   8   1  11        0.05        4.30      2.23 o 
   9   1  11       32.71       34.75      5.16 o 
 -12   2  11       18.22       24.88      3.98 o 
 -11   2  11        1.92        5.57      2.35 o 
 -10   2  11       42.04       47.91      5.44 o 
  -9   2  11        2.04       -2.08      3.13 o 
  -8   2  11        0.23       -0.48      4.08 o 
  -7   2  11        4.22        7.09      5.39 o 
  -6   2  11       97.58      122.24     13.25 o 
  -5   2  11        1.37        6.76      4.79 o 
  -4   2  11       10.27        3.93      2.96 o 
  -3   2  11        5.84        5.80      3.18 o 
  -2   2  11       57.84       59.53      7.05 o 
  -1   2  11       36.46       56.02      6.66 o 
   0   2  11        3.44       11.36      3.23 o 
   1   2  11        8.46       14.58      3.84 o 
   2   2  11        1.57       -0.99      2.15 o 
   3   2  11       10.15       12.49      3.29 o 
   4   2  11        4.74        6.36      2.33 o 
   5   2  11       47.88       61.73      8.35 o 
                                                 
